# Supplementary material for: Putative Biomarkers of Environmental Enteric Disease Fail to Correlate in a Cross-Sectional Study in Two Study Sites in Sub-Saharan Africa
Source: Nutrients. 2022 Aug 12;14(16):3312. doi: 10.3390/nu14163312 (PMC9412633; doi:10.3390/nu14163312)
Supplement: Supplementary file 1 [file nutrients-14-03312-s001.zip]

Archive with 2 entries (2 files):
- nutrients-1830913-Supplementary.pdf
- Supplementary File 1.csv
