# Supplementary material for: Putative Biomarkers of Environmental Enteric Disease Fail to Correlate in a Cross-Sectional Study in Two Study Sites in Sub-Saharan Africa
Source: Nutrients. 2022 Aug 12;14(16):3312. doi: 10.3390/nu14163312 (PMC9412633; doi:10.3390/nu14163312)
Supplement: Supplementary file 1 [file nutrients-14-03312-s001.zip › Supplementary File 1.csv]

sex	pays	age	hemoglobine	anemia	ferritine	citrulline	alanine	valin	isoleucin	leucin	bcaa_geomean	AAT_duo	AAT_feces	AAT_feces_wet	cal_feces	cal_feces_wet	cal_duo	lactitol	lm_ratio	tpi_level	alanine_level	valine_level	isoleucine_level	leucine_level	crp	nez_coule	nez_bouche	toux	dermatoses	ascaris	trichuris	giardiase	igf_n	sda	caries	score_socio_eco_bycountry	saison	sibo	UFCml	haz	stunted	haz_cont	amu	egf_feces	eotaxin_feces	fgfbasic_feces	gcsf_feces	gmcsf_feces	gmu200
Female	RCA	36.69000888	11.5	no	75	16.82	273.60999	174.05	46.34	100.98	93.38744088	NA	0.31	0.056	1452	263	NA	0.050000001	174	Elevated	2	2	2	2	7.53	No	No	No	No	No	No	No	38	3	No	lowest income	seche	NA	NA	moderately stunted	stunted	-2.43	NA	13.25	0.2	93.07	717.16	1.74	NA
Male	RCA	46.55291449	10.1	yes	14.74	20.16	152.31	79.760002	26.6	46.299999	46.14053135	NA	0.1	0.015	NA	NA	NA	NA	NA	NA	2	1	1	1	56	No	No	No	No	No	No	No	26	1	No	middle income	seche	NA	NA	severely stunted	stunted	-3.31	NA	NA	NA	NA	NA	NA	NA
Male	RCA	25.80793635	10.7	yes	22.11	15.98	325.67999	100.08	22.9	46.09	47.27118569	NA	NA	NA	NA	NA	NA	NA	NA	NA	2	1	1	1	17.67	No	No	No	No	No	No	No	49	2	No	highest income	seche	NA	NA	non-stunted	non-stunted	0.49	NA	NA	NA	NA	NA	NA	NA
Female	RCA	50.95834566	12.1	no	100	26.51	262.95001	124.55	37.470001	64.660004	67.07402801	NA	0.09	0.012	209	29	NA	0.061000001	212	Elevated	2	1	2	1	0.01	No	No	No	No	No	No	No	19	4	No	middle income	seche	NA	NA	non-stunted	non-stunted	0.01	NA	8.15	0.005	15.17	94.29	0.57	NA
Female	RCA	30.47637834	14.7	no	20	35.099998	239.13	59.830002	16.51	34.630001	32.46181997	NA	1.16	0.262	301	68	NA	0.01	NA	NA	2	1	1	1	0.01	No	No	No	No	NA	NA	NA	15	3	No	middle income	seche	NA	NA	severely stunted	stunted	-3.31	NA	NA	NA	NA	NA	NA	NA
Female	RCA	52.17477069	8.8	yes	446	15.47	220.52	135.69	35.330002	69.739998	69.40506176	NA	0.03	0.012	200	71	NA	0.078000002	305	Elevated	2	1	1	2	NA	No	No	No	Yes	NA	NA	NA	75	1	No	middle income	seche	NA	NA	non-stunted	non-stunted	-0.37	NA	31.05	0.63	89.95	423.12	2.5	NA
Female	RCA	48.03235033	NA	NA	NA	7.5500002	126.14	52.779999	19.780001	31.620001	32.07887939	0.017999999	0.21	0.023	209	23	29	0.074000001	248	Elevated	1	1	1	1	NA	No	No	No	No	NA	NA	NA	52	1	No	lowest income	seche	yes	121500000	severely stunted	stunted	-4.93	NA	NA	NA	NA	NA	NA	NA
Female	RCA	46.02689286	9.9	yes	71.69	10.77	473.81	148.99001	76.769997	92.900002	102.0441546	NA	0.05	0.012	73	19	NA	0.027000001	27	Elevated	3	2	2	2	17	No	No	No	No	No	No	No	55	3	No	middle income	seche	NA	NA	non-stunted	non-stunted	-0.84	NA	10.74	0.16	35.81	187.16	0.55	NA
Male	RCA	56.02130388	11.1	no	80	25.459999	283.39999	107.6	37.470001	60.41	62.45035871	NA	0.04	0.012	451	124	NA	0.01	NA	NA	2	1	2	1	2.3	No	No	No	No	NA	NA	NA	34	2	No	middle income	seche	NA	NA	non-stunted	non-stunted	0.49	NA	4.06	1.67	45.24	106.62	0.53	NA
Male	RCA	46.65154354	10.9	yes	137	23.82	173.86	154.28999	54.860001	91.089996	91.69691998	NA	0.05	0.012	154	35	NA	0.12899999	64	Elevated	2	2	2	2	NA	Yes	No	Yes	No	NA	NA	NA	36	2	No	lowest income	seche	NA	NA	non-stunted	non-stunted	-1.83	NA	NA	NA	NA	NA	NA	NA
Male	RCA	40.96393464	9.3	yes	77.72	13.73	335.34	122.81	25.709999	56.279999	56.22074859	NA	0.2	0.05	426	104	NA	0.01	NA	NA	2	1	1	1	74.91	No	No	No	Yes	No	No	No	78	3	No	lowest income	seche	yes	1660000	severely stunted	stunted	-3.12	NA	1.79	0.005	6.79	146.28	0.4	NA
Male	RCA	25.31479107	7.2	yes	4	NA	NA	NA	NA	NA	#NUM!	NA	1.23	0.282	NA	NA	NA	NA	NA	NA	NA	NA	NA	NA	2.6	No	No	No	No	NA	NA	NA	NA	3	No	highest income	seche	yes	149500000	severely stunted	stunted	-3.08	NA	NA	NA	NA	NA	NA	NA
Female	RCA	28.27366275	8.7	yes	146	16.02	402.67001	122.69	30.559999	59.049999	60.49611221	NA	0.07	0.012	NA	NA	NA	0.01	NA	NA	2	1	1	1	NA	No	No	No	No	NA	NA	NA	42	1	No	lowest income	seche	NA	NA	non-stunted	non-stunted	-0.97	NA	27.64	0.005	17.88	924.48	0.31	NA
Male	RCA	42.18035967	12.7	no	81	16.790001	466.23999	100.58	37.139999	63.779999	61.99347899	NA	0.05	0.012	120	31	NA	0.12	185	Elevated	3	1	2	1	6.16	No	No	No	No	No	No	No	100	5	No	middle income	seche	NA	NA	non-stunted	non-stunted	-1.12	NA	67.53	0.005	69.18	633.91	2.52	NA
Female	RCA	42.87076306	11.3	no	45	27.559999	387.04001	177.97	41.43	78.379997	83.29565074	NA	0.07	0.016	NA	NA	NA	0.029999999	200	Elevated	2	2	2	2	0.01	No	No	Yes	No	NA	NA	NA	22	3	No	highest income	seche	NA	NA	non-stunted	non-stunted	-0.71	NA	4.49	0.005	11.2	761.82	0.36	NA
Male	RCA	56.87608903	10.4	yes	146	20.07	379.72	110.18	40.91	60.360001	64.79783495	NA	0.28	0.059	101	21	NA	0.024	76	Elevated	2	1	2	1	4.29	No	No	No	Yes	No	No	No	46	2	No	middle income	seche	NA	NA	non-stunted	non-stunted	-1.05	NA	13.23	0.93	24.41	173.59	0.87	NA
Male	RCA	25.44629648	9.2	yes	41.54	11.84	405.98001	99.769997	43.009998	63.220001	64.73531913	0.014	0.37	0.049	1382.5	207	32	0.090999998	178	Elevated	2	1	2	1	13.23	No	No	No	Yes	NA	NA	NA	64	6	No	middle income	seche	yes	1345000	severely stunted	stunted	-4.25	NA	11.54	0.28	21.69	171.89	0.3	NA
Female	RCA	34.05990071	NA	NA	NA	30.040001	429.10999	155.89	42.869999	62.25	74.65124047	NA	0.06	0.012	519	104	NA	0.017999999	67	Elevated	3	2	2	1	NA	Yes	No	Yes	No	NA	NA	NA	28	2	No	middle income	seche	NA	NA	severely stunted	stunted	-3.14	NA	222.89	0.72	80.83	253.88	3.85	NA
Female	RCA	30.83801821	12.4	no	41	19.18	304.51001	122.99	33.799999	61.810001	63.57432336	NA	0.34	0.095	124	35	NA	0.032000002	83	Elevated	2	1	1	1	NA	Yes	No	Yes	No	NA	NA	NA	NA	3	No	middle income	seche	NA	NA	non-stunted	non-stunted	0.89	NA	NA	NA	NA	NA	NA	NA
Female	RCA	34.78318046	6.7	yes	41	15.09	384.70999	97.279999	23.860001	50.540001	48.95267407	NA	0.2	0.031	258	40	NA	0.061000001	220	Elevated	2	1	1	1	0.15	Yes	No	Yes	No	No	No	No	78	3	No	middle income	seche	NA	NA	severely stunted	stunted	-3.92	NA	NA	NA	NA	NA	NA	NA
Female	RCA	57.40211066	9.4	yes	31	14.86	434.82001	80.230003	24.09	40.389999	42.73815964	0.012	0.15	0.022	141	21	15	0.134	193	Elevated	2	1	1	1	0.01	No	No	No	No	No	No	No	52	3	No	middle income	seche	yes	395000	severely stunted	stunted	-4.94	NA	5.12	0.005	28.49	258.43	0.85	NA
Female	RCA	45.07347865	8.6	yes	58	32.689999	658.62	128.8	30.629999	60.09	61.89017108	NA	0.42	0.084	335	67	NA	NA	NA	NA	3	1	1	1	0.43	Yes	No	Yes	No	No	No	Yes	NA	4	No	middle income	seche	NA	NA	non-stunted	non-stunted	-1.9	NA	40.9	0.005	38.03	1096.56	4.19	NA
Female	RCA	36.78863793	NA	NA	NA	19.139999	338.31	90.949997	26.370001	52.68	50.17871481	NA	0.48	0.101	1456	308	NA	0.169	230	Elevated	2	1	1	1	NA	Yes	No	Yes	No	NA	NA	NA	NA	3	No	middle income	seche	NA	NA	non-stunted	non-stunted	-1.85	NA	11.2	0.41	9.5	58.78	0.4	NA
Male	RCA	32.25170135	12	no	11	29.09	317.67001	93.150002	25.77	47.849998	48.6100876	NA	0.33	0.049	551	81	NA	0.01	NA	NA	2	1	1	1	0.11	No	No	No	No	No	No	No	67	2	No	middle income	seche	NA	NA	non-stunted	non-stunted	-1.44	NA	16.31	0.005	31.67	638.18	0.18	NA
Female	RCA	58.71716474	11.2	no	71.02	19.620001	431.14999	109.79	33.700001	66.580002	62.68719455	NA	0.05	0.012	163	41	NA	0.01	NA	NA	2	1	1	1	19.58	No	No	No	No	No	No	Yes	84	2	No	middle income	seche	NA	NA	non-stunted	non-stunted	-0.48	NA	13.79	0.005	41.22	290.62	0.91	NA
Male	RCA	44.31732255	10.6	yes	39	20.17	286.38	114.28	38.810001	65.480003	66.22279786	NA	0.77	0.156	222	45	NA	0.085000001	139	Elevated	2	1	2	1	0.09	No	Yes	Yes	No	NA	NA	NA	71	3	No	middle income	seche	NA	NA	non-stunted	non-stunted	0.68	NA	9.22	0.6	19.58	51.56	0.4	NA
Male	RCA	56.4815728	NA	NA	NA	29.34	401.75	113.58	28.85	56.549999	57.01118846	0.012	0.05	0.012	NA	NA	40	0.028999999	3	Slightly-Elevated	2	1	1	1	NA	No	No	No	No	NA	NA	NA	33	2	No	lowest income	seche	yes	345000	severely stunted	stunted	-3.45	NA	4.06	0.005	17.88	1173.96	1.68	NA
Female	RCA	43.85705362	NA	NA	NA	23.51	333.47	93	35.59	50.130001	54.95023448	NA	0.62	0.124	126	25	NA	0.018999999	223	Elevated	2	1	1	1	NA	No	No	No	No	NA	NA	NA	75	1	No	middle income	seche	NA	NA	moderately stunted	stunted	-2.64	NA	11.4	0.005	78.11	821.88	31.67	NA
Female	RCA	59.30893908	NA	NA	NA	19.67	495.85999	88.389999	34.84	48.049999	52.89219042	0.012	0.06	0.012	141	28	102	0.015	188	Elevated	2	1	1	1	NA	Yes	No	Yes	No	No	No	No	66	5	No	middle income	seche	yes	3000000	moderately stunted	stunted	-2.1	NA	NA	NA	NA	NA	NA	NA
Male	RCA	38.79409541	NA	NA	NA	10.23	146.98	139.19	40.84	81.610001	77.41273008	NA	0.12	0.037	486	145	NA	0.43099999	40	Elevated	1	2	2	2	NA	Yes	Yes	Yes	No	No	No	No	34	2	No	middle income	seche	NA	NA	severely stunted	stunted	-3.6	NA	17.03	0.36	27.05	204.05	0.4	NA
Male	RCA	33.50100273	11.2	no	48	15.16	161.74001	100.84	29.77	57.82	55.78232175	NA	0.24	0.03	168	21	NA	0.075999998	23	Elevated	2	1	1	1	5.44	Yes	Yes	Yes	No	No	No	No	56	5	No	middle income	seche	NA	NA	non-stunted	non-stunted	-1.85	NA	6.93	0.005	11.2	104.79	0.57	NA
Female	RCA	33.92839531	8.9	yes	134.67	14.31	180.23	114.88	35.84	66.550003	64.95114863	NA	0.57	0.08	1777	248	NA	NA	NA	NA	2	1	1	1	22	No	No	No	No	No	No	No	25	1	No	middle income	seche	yes	250000	severely stunted	stunted	-3.12	NA	14.74	0.005	48.1	2453.27	1.05	NA
Female	RCA	26.79422691	8.9	yes	48.91	14.02	332.23001	118.46	26.74	63.639999	58.63466278	NA	0.36	0.088	456	110	NA	0.108	135	Elevated	2	1	1	1	21.21	Yes	No	Yes	No	No	No	No	65	3	No	lowest income	seche	NA	NA	non-stunted	non-stunted	-0.63	NA	12.17	0.1	82.84	667.91	2.1	NA
Male	RCA	41.98310156	11.3	no	50	17.040001	467.82001	80.779999	26.469999	47.169998	46.54873417	NA	0.1	0.022	103	24	NA	0.01	NA	NA	3	1	1	1	0.15	No	No	No	No	No	No	No	75	4	No	lowest income	seche	NA	NA	non-stunted	non-stunted	-0.36	NA	16.41	0.005	39.11	1220.86	0.6	NA
Female	RCA	46.55291449	11.2	no	64	24.129999	620.79999	110.41	32.560001	58.560001	59.48826439	0.012	0.24	0.061	316	81	45	0.048999999	308	Elevated	3	1	1	1	0.01	Yes	No	No	Yes	No	No	No	45	3	No	middle income	seche	yes	5350000	severely stunted	stunted	-4.16	NA	9.58	0.2	19.58	351.7	0.36	NA
Male	RCA	29.49008778	10	yes	126	16.559999	411.26999	94.790001	36.220001	57.970001	58.38546784	NA	0.51	0.087	868	149	NA	0.01	NA	NA	3	1	1	1	4.46	Yes	No	Yes	No	No	No	No	78	1	No	middle income	seche	NA	NA	moderately stunted	stunted	-2.68	NA	NA	NA	NA	NA	NA	NA
Female	RCA	44.12006444	10.4	yes	164	23.67	554.64001	103.31	41.34	50.900002	60.12801652	NA	0.65	0.114	142	25	NA	0.013	170	Elevated	3	1	2	1	0.07	Yes	No	Yes	No	No	No	No	61	1	No	middle income	seche	NA	NA	non-stunted	non-stunted	-1.54	NA	NA	NA	NA	NA	NA	NA
Female	RCA	37.70917579	10.1	yes	139	20.879999	261.54999	91.510002	26.809999	45.84	48.26918772	NA	0.66	0.095	693	99	NA	0.01	NA	NA	2	1	1	1	1.2	Yes	No	Yes	No	No	No	Yes	68	4	No	middle income	seche	yes	75000000	moderately stunted	stunted	-2.38	NA	21.83	0.005	29.79	698.39	1.17	NA
Male	RCA	24.72301673	11	no	42	32.279999	201.57001	188.14999	61.18	100.71	105.0498466	0.045000002	0.65	0.168	529	136	15	NA	NA	NA	2	2	2	2	0.01	Yes	Yes	Yes	No	NA	NA	NA	41	4	No	middle income	seche	no	0	severely stunted	stunted	-3.15	NA	0.21	0.005	11.2	56.98	0.44	NA
Male	RCA	52.10901798	NA	NA	NA	20.309999	385.34	116.11	39.720001	57.220001	64.14196281	NA	0.37	0.051	326	45	NA	0.01	NA	NA	2	1	2	1	NA	Yes	No	Yes	No	NA	NA	NA	78	3	No	lowest income	seche	no	0	severely stunted	stunted	-4.75	NA	5.67	0.005	12.83	187.16	0.44	NA
Female	RCA	26.82710326	NA	NA	14	26.43	421.39001	135.02	36.630001	52.32	63.72369102	NA	0.53	0.111	225	47	NA	0.079999998	184	Elevated	3	2	1	1	0.01	No	No	No	No	No	No	No	58	3	No	middle income	seche	NA	NA	non-stunted	non-stunted	-1.5	NA	6.17	0.09	11.2	563.49	0.44	NA
Male	RCA	56.25143834	11.9	no	18	17.879999	251.77	132.55	35.16	65.169998	67.21900847	NA	0.57	0.074	1406	182	NA	0.18099999	119	Elevated	2	1	1	1	6.56	No	No	No	No	No	No	No	67	4	No	highest income	seche	NA	NA	non-stunted	non-stunted	-0.42	NA	NA	NA	NA	NA	NA	NA
Female	RCA	53.75283559	8.8	yes	182	15.9	426.82999	139.62	42.52	79.68	77.91661407	0.02	0.17	0.041	263	65	142	0.022	225	Elevated	2	1	2	2	0.18	No	No	Yes	No	No	No	No	86	3	No	lowest income	seche	yes	2960000	severely stunted	stunted	-3.76	NA	15.64	0.28	45.14	497.73	0.57	NA
Male	RCA	46.88167801	NA	NA	NA	24.15	439.17999	98.980003	33.639999	55.279999	56.88404716	0.021	0.61	0.086	512	72	71	0.011	181	Elevated	3	1	1	1	NA	No	No	No	Yes	NA	NA	NA	NA	3	No	middle income	seche	yes	4060000	moderately stunted	stunted	-2.58	NA	13.25	0.005	38.57	657.33	2.66	NA
Female	RCA	25.38054377	11.1	no	12	20.610001	352.20001	159.23	40.169998	77.559998	79.16286403	NA	0.07	0.013	81	15	NA	0.092	210	Elevated	2	2	2	2	0.01	No	No	No	No	NA	NA	NA	70	5	No	middle income	seche	NA	NA	non-stunted	non-stunted	-1.95	NA	12.89	0.32	20.29	153.13	0.44	NA
Female	RCA	36.2626163	NA	NA	NA	21.190001	221.86	93.769997	24.83	50.779999	49.08074013	NA	0.38	0.053	303	42	65	0.039999999	261	Elevated	2	1	1	1	NA	Yes	No	Yes	No	NA	NA	NA	NA	3	No	middle income	seche	yes	324500000	moderately stunted	stunted	-2.29	NA	10.28	1.87	33.98	343.51	0.36	NA
Male	RCA	38.46533189	12.5	no	9	25.700001	270.01999	193.2	45.080002	84.660004	90.34201602	NA	0.39	0.058	249	37	NA	0.106	120	Elevated	2	2	2	2	0.01	No	No	No	No	No	No	No	72	3	No	middle income	seche	NA	NA	non-stunted	non-stunted	-1.75	NA	NA	NA	NA	NA	NA	NA
Male	RCA	57.73087418	11.7	no	57	18.540001	367.81	127.84	34.130001	70.510002	67.50738159	NA	0.07	0.024	297	101	NA	0.01	NA	NA	2	1	1	2	0.53	No	No	No	No	No	No	No	47	4	No	middle income	seche	NA	NA	non-stunted	non-stunted	-0.38	NA	NA	NA	NA	NA	NA	NA
Male	RCA	39.5502515	11.1	no	3	30.190001	532.17999	168.25999	36.84	51.560001	68.37087413	0.012	1.2	0.171	2331	331	31	0.022	227	Elevated	3	2	1	1	0.01	No	No	No	No	NA	NA	NA	80	4	No	middle income	seche	yes	17000000	non-stunted	non-stunted	-1.64	NA	NA	NA	NA	NA	NA	NA
Male	RCA	35.80234737	10.8	yes	7	33.18	321.57999	118.5	42.5	68.019997	69.97044398	NA	0.07	0.018	283	68	NA	0.016000001	132	Elevated	2	1	2	2	0.01	No	No	No	No	No	No	No	85	3	No	middle income	seche	NA	NA	moderately stunted	stunted	-2.15	NA	399.99	0.005	86.76	1996.63	2.1	NA
Female	RCA	59.80208436	10	yes	55.61	12.14	190.67	136.81	47	86	82.08013285	0.012	0.06	0.012	94	19	22	0.037	222	Elevated	2	1	2	2	62.93	No	No	No	No	No	No	No	66	2	No	middle income	seche	yes	495000	moderately stunted	stunted	-2.8	NA	19.65	0.005	22.83	293.46	1.03	NA
Male	RCA	33.0407338	11.6	no	36	15.22	184.72	80.629997	27.77	50.52	48.36285773	NA	0.16	0.032	486	101	NA	0.01	NA	NA	2	1	1	1	4.39	Yes	No	Yes	No	No	No	No	78	3	No	middle income	seche	NA	NA	severely stunted	stunted	-3.54	NA	NA	NA	NA	NA	NA	NA
Female	RCA	47.04605977	8.6	yes	26.8	19.15	199.61	66.239998	26.889999	34.049999	39.28946062	NA	0.31	0.067	2162	465	NA	0.01	NA	NA	2	1	1	1	11.08	No	No	No	Yes	No	No	No	78	2	No	middle income	seche	NA	NA	severely stunted	stunted	-3.06	NA	NA	NA	NA	NA	NA	NA
Female	RCA	42.60775224	11.6	no	15	17.860001	334.82999	114.59	32.950001	52.349998	58.25138741	0.028999999	0.57	0.091	145	23	30	0.01	NA	NA	2	1	1	1	0.01	No	No	No	No	No	No	No	44	2	No	middle income	seche	yes	1890000	severely stunted	stunted	-4.02	NA	NA	NA	NA	NA	NA	NA
Female	RCA	49.93917875	11	no	22	29.559999	349.31	134.08	41.060001	70.730003	73.02342709	NA	0.04	0.012	56	16	NA	0.064000003	172	Elevated	2	1	2	2	0.14	No	No	No	No	Yes	No	No	27	2	No	lowest income	seche	NA	NA	non-stunted	non-stunted	-0.43	NA	NA	NA	NA	NA	NA	NA
Male	RCA	44.90909689	10.6	yes	13	24.469999	441.23999	123.1	37.240002	61.439999	65.55004329	NA	0.8	0.075	715	67	NA	0.041999999	190	Elevated	3	1	2	1	0.01	No	No	No	No	No	No	No	50	3	No	middle income	seche	NA	NA	moderately stunted	stunted	-2.84	NA	NA	NA	NA	NA	NA	NA
Female	RCA	38.16944472	NA	NA	NA	29.65	339.92001	114.36	32.720001	48.990002	56.80653558	NA	0.05	0.012	101	24	NA	0.028999999	150	Elevated	2	1	1	1	NA	Yes	No	Yes	No	NA	NA	NA	39	5	No	middle income	seche	NA	NA	non-stunted	non-stunted	-1.55	NA	NA	NA	NA	NA	NA	NA
Female	RCA	28.70105533	12.2	no	10	25.209999	358.79999	110.45	35.639999	59.950001	61.79654567	NA	0.19	0.033	238	41	NA	0.067000002	336	Elevated	2	1	1	1	0.01	No	No	No	No	No	No	No	100	4	No	middle income	seche	NA	NA	non-stunted	non-stunted	0.35	NA	10.28	0.55	20.99	180.38	0.57	NA
Female	RCA	53.71995923	11.8	no	24	34.610001	510.54999	133.92	38.349998	74.080002	72.46093337	NA	0.05	0.012	164	39	NA	0.030999999	278	Elevated	3	1	2	2	0.01	No	No	No	No	No	No	Yes	101	5	No	middle income	seche	NA	NA	non-stunted	non-stunted	1.01	NA	37.06	3.95	93.99	999.99	1.61	NA
Male	RCA	26.36683434	8.4	yes	3	26.15	521.12	108.02	30.98	61.23	58.95445315	NA	0.14	0.032	660	149	NA	0.119	129	Elevated	3	1	1	1	0.55	No	No	No	No	No	No	Yes	58	6	No	highest income	seche	NA	NA	non-stunted	non-stunted	-0.35	NA	NA	NA	NA	NA	NA	NA
Female	RCA	35.67084196	11	no	65	32.080002	323.29001	179.56	49.07	95.029999	94.25306021	NA	0.41	0.085	241	50	NA	0.035999998	130	Elevated	2	2	2	2	NA	No	No	No	No	NA	NA	NA	79	5	No	middle income	seche	NA	NA	non-stunted	non-stunted	-0.22	NA	6.93	0.05	12.83	132.53	0.25	NA
Female	RCA	41.72009074	11.9	no	57	22.33	509.82999	108.29	32.360001	58.580002	58.99050138	NA	0.47	0.092	331	64	NA	0.015	225	Elevated	3	1	1	1	0.01	No	No	No	No	No	No	Yes	90	4	No	middle income	seche	NA	NA	non-stunted	non-stunted	-1.45	NA	NA	NA	NA	NA	NA	NA
Male	RCA	43.72554821	NA	NA	88	12.74	222.77	140.86	37.119999	76.889999	73.80546119	NA	0.07	0.012	180	33	NA	0.034000002	164	Elevated	2	2	2	2	9.71	No	No	No	No	No	No	No	49	5	No	middle income	seche	NA	NA	non-stunted	non-stunted	-1.46	NA	NA	NA	NA	NA	NA	NA
Male	RCA	25.24903837	11.8	no	15	14.31	206.53999	124.81	36.5	67.07	67.35298554	NA	0.51	0.142	1612	445	NA	NA	NA	NA	2	1	1	2	4.58	No	No	No	No	No	No	No	62	4	No	middle income	seche	NA	NA	non-stunted	non-stunted	-1.02	NA	NA	NA	NA	NA	NA	NA
Male	RCA	36.45987441	12.5	no	58.29	18.209999	289.89001	130.28999	28.34	63.830002	61.77013989	NA	0.23	0.044	144	28	NA	0.105	146	Elevated	2	1	1	1	20.6	Yes	No	Yes	No	No	No	No	52	4	No	middle income	seche	NA	NA	non-stunted	non-stunted	-0.43	NA	5.41	0.01	8.62	379.49	0.48	NA
Female	RCA	24.52575862	11.7	no	39	19.33	370.53	135.14	32.32	51.959999	60.99695194	NA	0.82	0.211	333	86	NA	0.028000001	192	Elevated	2	2	1	1	0.01	Yes	No	Yes	No	No	No	No	59	2	No	middle income	seche	NA	NA	non-stunted	non-stunted	-1.44	NA	NA	NA	NA	NA	NA	NA
Male	RCA	30.27912023	NA	NA	NA	21.33	308.60999	104.68	32.450001	50.150002	55.43488204	NA	0.54	0.132	494	120	NA	0.026000001	69	Elevated	2	1	1	1	NA	No	No	No	No	NA	NA	NA	46	3	No	middle income	seche	NA	NA	non-stunted	non-stunted	-1.5	NA	11.42	1.44	49.61	410.43	0.92	NA
Female	RCA	54.70624979	8.8	yes	77	8.71	378.29001	96.440002	33.950001	58.09	57.50859969	0.012	0.65	0.117	1781	322	15	0.093999997	53	Elevated	2	1	1	1	5.88	No	No	No	Yes	NA	NA	NA	78	3	No	middle income	seche	yes	2745000	severely stunted	stunted	-4.73	NA	9.69	0.76	12.83	65.96	0.28	NA
Female	RCA	39.71463326	11.5	no	15	22.950001	414.23999	123.99	29.459999	61.400002	60.75694443	NA	0.19	0.029	NA	NA	NA	0.014	105	Elevated	3	1	1	1	0.01	No	No	No	No	No	No	No	85	2	No	middle income	seche	NA	NA	non-stunted	non-stunted	-1.33	NA	115.8	0.005	31.05	505.14	1.26	NA
Male	RCA	33.13936286	9.9	yes	24	27.459999	218.56	107.87	31.35	55.509998	57.25804012	NA	0.04	0.012	3001	849	NA	0.21699999	329	Elevated	2	1	1	1	1.75	No	No	No	No	No	No	No	41	5	No	middle income	seche	NA	NA	non-stunted	non-stunted	-0.89	NA	10.16	0.005	56.12	524.39	17.12	NA
Male	RCA	56.21856199	10.1	yes	74	22.08	404.31	108.5	38.849998	49.130001	59.16376962	NA	0.24	0.043	480	86	NA	0.059999999	133	Elevated	2	1	2	1	6.7	No	No	No	No	No	No	Yes	37	5	No	middle income	seche	NA	NA	non-stunted	non-stunted	-0.75	NA	7.91	0.05	18.87	142.85	0.4	NA
Female	RCA	50.69533485	11.4	no	26	17.049999	453.5	114.74	32.18	66.400002	62.58779613	NA	0.12	0.014	NA	NA	NA	0.024	255	Elevated	2	1	1	1	NA	Yes	No	Yes	No	NA	NA	NA	NA	2	No	middle income	seche	NA	NA	moderately stunted	stunted	-2.11	NA	NA	NA	NA	NA	NA	NA
Female	RCA	24.52575862	11.5	no	55	30.5	477.25	119.03	34.860001	69.239998	65.98526398	NA	0.09	0.012	252	35	NA	0.055	272	Elevated	3	1	1	2	0.01	No	No	No	No	No	No	No	48	5	No	middle income	seche	NA	NA	non-stunted	non-stunted	-0.7	NA	13.56	0.82	45.14	262.62	0.74	NA
Male	RCA	35.11194398	9	yes	94	20.780001	271.60001	115.51	39.060001	65.410004	66.57819291	0.027000001	0.57	0.074	240	31	15	NA	NA	NA	2	1	2	1	4.28	No	No	No	No	No	No	No	77	3	No	lowest income	seche	yes	30050000	severely stunted	stunted	-4.69	NA	NA	NA	NA	NA	NA	NA
Female	RCA	35.24344939	11.3	no	21	27.629999	523.07001	119.51	32.650002	55.900002	60.19583282	0.029999999	0.32	0.061	149	28	45	NA	NA	NA	3	1	1	1	0.01	No	No	No	No	No	No	No	8	4	No	middle income	seche	yes	1110000	severely stunted	stunted	-3.24	NA	NA	NA	NA	NA	NA	NA
Female	RCA	52.70079232	12.2	no	22	20.51	222.92999	127.83	39.919998	75.730003	72.83896363	NA	0.04	0.012	167	46	NA	0.01	NA	NA	2	1	2	2	0.01	Yes	Yes	Yes	No	No	No	No	100	5	No	middle income	seche	NA	NA	non-stunted	non-stunted	1.48	NA	7.17	0.005	15.92	113.49	0.74	NA
Female	RCA	42.73925765	9.3	yes	71	27.629999	345.29001	88	34.869999	43.360001	51.05143611	0.017999999	0.5	0.084	403	67	97	0.133	125	Elevated	2	1	1	1	3.79	No	No	No	Yes	No	No	No	30	3	No	lowest income	seche	yes	10000000	severely stunted	stunted	-3.37	NA	NA	NA	NA	NA	NA	NA
Male	RCA	42.31186508	9	yes	83.08	11.38	227.39999	111.04	19.219999	49.02	47.1196483	NA	0.04	0.012	173	56	NA	0.016000001	66	Elevated	2	1	1	1	55.41	No	No	No	No	No	No	No	81	4	No	middle income	seche	NA	NA	non-stunted	non-stunted	-0.64	NA	12.78	1.1	190.02	312.27	1.98	NA
Male	RCA	51.22135648	11.5	no	22	21.08	275.48999	117.51	32.91	61.27	61.87998451	NA	0.07	0.017	621	154	NA	0.052000001	126	Elevated	2	1	1	1	0.01	Yes	No	Yes	No	No	No	No	63	5	No	middle income	seche	NA	NA	moderately stunted	stunted	-2.58	NA	NA	NA	NA	NA	NA	NA
Female	RCA	35.73659467	9.3	yes	63.65	20.940001	493.57999	103.26	48.299999	61.619999	67.48392123	0.026000001	0.29	0.08	555	150	31	NA	NA	NA	3	1	2	1	10.53	No	No	No	No	No	No	No	NA	4	No	middle income	pluie	yes	1055000	severely stunted	stunted	-3.18	NA	11.88	0.68	15.92	153.13	0.28	NA
Female	RCA	43.85705362	9.7	yes	41	26.629999	633.82001	128.36	46.849998	79.93	78.333891	NA	0.69	0.121	1849	322	NA	0.028999999	65	Elevated	3	1	2	2	0.63	Yes	No	No	No	No	No	Yes	NA	4	No	middle income	seche	NA	NA	non-stunted	non-stunted	-0.92	NA	5.92	0.005	25.74	149.71	0.57	NA
Male	RCA	45.73100569	12.1	no	57	23.98	420.48001	110.23	34.419998	64.669998	62.60434824	0.017999999	0.18	0.024	237	32	58	NA	NA	NA	3	1	1	1	0.01	Yes	No	Yes	No	No	No	No	35	2	No	lowest income	seche	no	40000	severely stunted	stunted	-3.47	NA	NA	NA	NA	NA	NA	NA
Male	RCA	44.87622053	11.4	no	66	45.59	479.69	179.13	40.830002	83.809998	84.94696217	NA	0.27	0.064	392	94	NA	0.046	302	Elevated	3	2	2	2	8.57	Yes	No	Yes	No	No	No	No	38	2	No	middle income	pluie	NA	NA	non-stunted	non-stunted	-0.26	NA	18.25	0.56	87.08	268.88	18.31	NA
Female	RCA	40.07627314	10.7	yes	40	17.129999	309.59	105.6	25.209999	55.790001	52.95793456	NA	0.04	0.012	180	48	NA	0.011	84	Elevated	2	1	1	1	0.01	Yes	No	Yes	No	No	No	No	76	4	No	middle income	pluie	NA	NA	non-stunted	non-stunted	-1.38	NA	28.39	0.005	40.17	671.08	0.87	NA
Male	RCA	45.40224217	11.5	no	80	21.83	435.54001	108.03	34.540001	45.18	55.24220216	0	0.16	0.022	281	37	NA	0.025	196	Elevated	3	1	1	1	0.01	No	No	No	No	No	No	Yes	55	3	No	lowest income	pluie	NA	NA	non-stunted	non-stunted	0.04	NA	NA	NA	NA	NA	NA	NA
Male	RCA	35.83522372	10.7	yes	31	27.629999	291.23999	123.06	36.75	61.470001	65.26482204	NA	0.54	0.107	1258	246	NA	NA	NA	NA	2	1	1	1	0.01	Yes	No	Yes	No	No	No	No	57	5	No	lowest income	pluie	NA	NA	non-stunted	non-stunted	-0.89	NA	10.16	0.005	33.48	583.13	1.19	NA
Female	RCA	47.90084492	11.5	no	44	14.49	553.01001	92.230003	22.66	44.709999	45.37802564	0.012	0.13	0.023	229	40	20	NA	NA	NA	3	1	1	1	0.01	Yes	No	No	No	No	No	No	44	3	No	middle income	pluie	no	0	moderately stunted	stunted	-2.95	NA	31.69	0.005	16.02	363.35	0.13	NA
Female	RCA	38.66259	11	no	49	23.219999	399.22	102.69	22.139999	53.650002	49.59354628	NA	0.09	0.025	355	98	NA	0.013	78	Elevated	2	1	1	1	1.97	Yes	No	Yes	No	No	No	Yes	41	2	No	middle income	pluie	NA	NA	non-stunted	non-stunted	0.24	NA	5.15	0.005	9.5	83.72	0.57	NA
Male	RCA	55.29802413	NA	NA	153	23.780001	441.92999	78.080002	33.18	41.740002	47.64195278	NA	0.64	0.087	NA	NA	15	0.01	NA	NA	2	1	1	1	0.01	Yes	Yes	Yes	No	No	No	No	32	3	No	middle income	pluie	no	0	severely stunted	stunted	-3.33	NA	5.54	0.005	20.29	153.13	0.36	NA
Male	RCA	47.17756518	10.1	yes	534	29.93	271.14999	87.110001	41.200001	49.32	56.14737252	NA	0.4	0.106	1045	275	NA	0.01	NA	NA	2	1	2	1	0.01	Yes	No	No	No	No	No	No	64	3	No	middle income	pluie	NA	NA	non-stunted	non-stunted	-1.19	NA	35.73	0.1	82.17	1284.28	1.93	NA
Male	RCA	45.82963474	10.4	yes	74	28.530001	366.67999	133.85001	51.189999	68.050003	77.54323095	0.012	0.05	0.012	162	41	15	0.01	NA	NA	2	2	2	2	0.01	Yes	No	Yes	No	No	No	Yes	40	3	No	middle income	pluie	yes	2105000	moderately stunted	stunted	-2.14	NA	867.72	0.005	1399.53	3159.19	5.76	NA
Male	RCA	24.49288227	5.5	yes	29	33.869999	291.84	191.55	70.519997	109.73	114.0179619	NA	0.82	0.222	1293	350	NA	NA	NA	NA	2	2	2	2	0.01	Yes	Yes	No	No	No	No	No	48	3	No	middle income	pluie	NA	NA	non-stunted	non-stunted	-0.54	NA	77.8	0.55	136.62	534.67	5.12	NA
Male	RCA	28.2407864	10.9	yes	30.15	17.32	163.98	87.510002	24.200001	44.029999	45.34616714	NA	0.58	0.131	428	96	NA	0.19400001	318	Elevated	2	1	1	1	15.85	Yes	No	Yes	No	No	No	No	40	4	No	middle income	pluie	NA	NA	non-stunted	non-stunted	-0.03	NA	22.41	0.005	49.96	484.51	1.86	NA
Male	RCA	31.89006148	10.2	yes	35	23.83	255.17999	91.610001	29.809999	50.299999	51.5969791	NA	1.3	0.101	1239	96	NA	0.025	279	Elevated	2	1	1	1	6.63	Yes	Yes	Yes	No	No	No	Yes	59	4	No	middle income	pluie	NA	NA	non-stunted	non-stunted	-1.8	NA	21.6	1.42	56.03	183.44	1.16	NA
Female	RCA	49.77479699	NA	NA	71	27.35	717.09998	100.54	28.42	56.59	54.47963837	0.012	0.05	0.012	254	59	15	NA	NA	NA	3	1	1	1	0.01	No	No	No	No	No	No	Yes	59	4	No	middle income	pluie	no	0	severely stunted	stunted	-5.39	NA	11.27	0.83	26.01	172.52	0.45	NA
Male	RCA	38.89272446	11.4	no	61	31.190001	294.59	115.94	28.969999	65.919998	60.49688137	NA	0.07	0.018	146	35	NA	0.01	NA	NA	2	1	1	1	0.01	Yes	Yes	No	No	No	No	Yes	43	4	No	highest income	pluie	NA	NA	non-stunted	non-stunted	-0.53	NA	16.16	0.65	20.92	225.69	1.21	NA
Male	RCA	27.81339383	9.9	yes	57	22.879999	346.20999	123.32	38.34	68.75	68.75739945	NA	0.83	0.126	1119	169	NA	0.25	251	Elevated	2	1	2	2	3.41	Yes	No	Yes	No	No	No	No	82	5	No	middle income	pluie	NA	NA	non-stunted	non-stunted	-1.42	NA	28.76	1.88	53.68	306.08	4.54	NA
Female	RCA	46.8159253	9.8	yes	129.31	18.57	256.28	152.22	37.220001	95.580002	81.5089023	NA	0.09	0.012	415	57	NA	0.153	204	Elevated	2	2	2	2	40.92	No	No	No	No	No	No	No	74	5	No	middle income	pluie	NA	NA	non-stunted	non-stunted	-1.79	NA	6.79	0.89	26.01	99.01	0.45	NA
Female	RCA	48.55837196	11.6	no	42	25.219999	211.02	119.45	28.129999	56.09	57.33420175	NA	0.26	0.037	135	19	NA	0.025	157	Elevated	2	1	1	1	8.18	Yes	No	Yes	No	No	No	No	74	3	No	middle income	pluie	NA	NA	moderately stunted	stunted	-2.32	NA	NA	NA	NA	NA	NA	NA
Male	RCA	28.2407864	11.1	no	27	19.040001	259.66	155.52	41.240002	83.879997	81.33068757	NA	1.8	0.277	371	57	NA	0.273	355	Elevated	2	2	2	2	0.01	Yes	No	Yes	No	No	No	No	73	4	No	middle income	pluie	NA	NA	non-stunted	non-stunted	-1.64	NA	9.15	0.29	11.38	87.1	1.29	NA
Female	RCA	33.50100273	8.6	yes	219.76	20.110001	234.92999	142.87	36.43	83.559998	75.76457864	NA	0.15	0.031	262	55	NA	0.043000001	208	Elevated	2	2	1	2	61.19	No	No	No	No	No	No	Yes	29	3	No	middle income	pluie	NA	NA	non-stunted	non-stunted	-1.73	NA	91.47	1.72	24.3	233.16	0.86	NA
Male	RCA	38.82697176	11.2	no	39	18.65	351.54001	135.75	42.049999	83.839996	78.22021866	NA	0.3	0.06	629	126	NA	0.050999999	148	Elevated	2	2	2	2	0.36	Yes	No	Yes	No	No	No	Yes	43	5	No	middle income	pluie	NA	NA	non-stunted	non-stunted	-0.89	NA	47.25	0.005	0.3	91.13	0.45	NA
Male	RCA	29.0626952	10.6	yes	28	44.900002	388.32999	129.24001	29.360001	77.389999	66.46800288	NA	0.67	0.08	878	104	NA	0.102	296	Elevated	2	1	1	2	0.01	Yes	No	Yes	No	No	No	Yes	78	2	No	middle income	pluie	NA	NA	moderately stunted	stunted	-2.43	NA	NA	NA	NA	NA	NA	NA
Female	RCA	30.70651281	11.6	no	104	22.6	355.95001	131.64999	40.490002	73.699997	73.23949925	NA	0.06	0.012	227	47	NA	0.022	181	Elevated	2	1	2	2	4.96	Yes	No	Yes	No	No	No	No	41	2	No	middle income	pluie	NA	NA	non-stunted	non-stunted	-0.71	NA	3.54	0.005	6.81	99.01	0.56	NA
Female	RCA	52.27339974	12.6	no	28	38.220001	420.85001	170.63	51.380001	108.19	98.25293671	NA	0.21	0.037	196	35	NA	0.01	NA	NA	2	2	2	2	0.01	No	No	No	No	No	No	No	1	2	No	middle income	pluie	NA	NA	non-stunted	non-stunted	-0.72	NA	11.14	0.38	0.3	35.1	0.75	NA
Male	RCA	52.3062761	7.3	yes	249	19.83	221.73	189.66	46.169998	108.53	98.31696607	NA	1.44	0.334	3109	721	NA	0.074000001	231	Elevated	2	2	2	2	2.85	No	No	No	No	No	No	No	50	2	No	middle income	pluie	NA	NA	non-stunted	non-stunted	-1.2	NA	15.61	0.89	68.79	297.63	1.03	NA
Male	RCA	52.53641056	11.7	no	39	17.25	279.73999	121.3	41.939999	65.940002	69.48313273	NA	0.07	0.017	107	26	NA	0.01	NA	NA	2	1	2	1	0.01	Yes	Yes	Yes	No	No	No	No	66	3	No	middle income	pluie	NA	NA	moderately stunted	stunted	-2.01	NA	14.15	1.55	13.91	115.94	1.1	NA
Male	RCA	51.22135648	12.9	no	24	22.959999	361.23999	126.94	35.150002	71.849998	68.44108242	NA	0.41	0.066	193	31	NA	NA	NA	NA	2	1	1	2	0.01	Yes	No	No	No	No	No	No	14	3	No	highest income	pluie	NA	NA	non-stunted	non-stunted	-0.03	NA	26.01	6.06	53.02	334.15	0.75	NA
Male	RCA	51.51724365	11.9	no	58	16.629999	274.07999	111.6	25.139999	48.900002	51.57581616	NA	0.2	0.034	NA	NA	NA	0.01	NA	NA	2	1	1	1	0.01	Yes	Yes	Yes	No	No	No	No	84	4	No	highest income	pluie	NA	NA	non-stunted	non-stunted	-0.99	NA	15.16	1.04	0.3	99.97	0.7	NA
Male	RCA	33.82976625	9.8	yes	165	22.790001	259.54001	100.08	44.259998	51.369999	61.05052664	0.012	0.67	0.117	692	121	19	0.077	208	Elevated	2	1	2	1	1.32	Yes	Yes	Yes	No	No	No	No	76	5	No	middle income	pluie	yes	2045000	moderately stunted	stunted	-2.18	NA	0.105	0.03	0.3	96.36	0.54	NA
Male	RCA	27.28737219	10.8	yes	24	28.32	247.58	77.040001	23.549999	43.84	43.00568862	0.012	0.32	0.054	NA	NA	15	0.024	101	Elevated	2	1	1	1	1.41	Yes	No	Yes	Yes	No	No	No	29	4	No	lowest income	pluie	no	15000	non-stunted	non-stunted	-1.65	NA	9.67	1.72	45.52	146.5	0.22	NA
Female	RCA	42.18035967	10.8	yes	102	18.91	238.83	107.15	38.98	54.93	61.21829123	NA	0.17	0.024	259	36	NA	0.01	NA	NA	2	1	2	1	0.01	No	No	Yes	No	No	No	No	88	3	No	lowest income	pluie	NA	NA	non-stunted	non-stunted	2.17	NA	6.29	1.62	0.3	127.99	0.63	NA
Female	RCA	56.71170727	11.9	no	20	28.18	363.39999	114.59	38.759998	70.290001	67.83825556	NA	0.04	0.012	403	110	NA	0.01	NA	NA	2	1	2	2	0.01	No	No	No	No	No	No	No	8	2	No	middle income	pluie	NA	NA	non-stunted	non-stunted	-0.25	NA	13.71	1.03	0.3	63.45	1.07	NA
Male	RCA	58.22401946	11.5	no	22	21.870001	294.67999	139.21001	44.540001	84.300003	80.55319286	NA	0.06	0.012	98	18	NA	NA	NA	NA	2	1	2	2	0.17	No	No	Yes	No	No	No	No	83	2	No	middle income	pluie	NA	NA	non-stunted	non-stunted	-0.59	NA	0.105	0.005	0.3	88.94	1.16	NA
Male	RCA	36.72288523	11	no	35	19.290001	256.29001	114.97	37.450001	68.010002	66.40534707	NA	0.7	0.096	690	94	NA	0.013	201	Elevated	2	1	2	2	0.2	Yes	No	Yes	No	No	No	No	40	2	No	middle income	pluie	NA	NA	moderately stunted	stunted	-2.13	NA	6.05	0.57	32.6	99.01	1.14	NA
Female	RCA	47.24331788	9.9	yes	52	26.58	530.91998	100.78	33.439999	54.619999	56.88495679	NA	0.32	0.048	126	19	NA	0.01	NA	NA	3	1	1	1	0.01	Yes	No	Yes	No	No	No	No	58	5	No	middle income	pluie	NA	NA	non-stunted	non-stunted	-1.63	NA	111.25	1.49	101.6	450.09	2.84	NA
Male	RCA	27.64901207	8.2	yes	179	14.31	475.28	102.07	58.59	59.529999	70.87381806	NA	1.14	0.223	908	177	NA	0.01	213	Elevated	3	1	2	1	2.44	Yes	No	Yes	No	No	No	No	49	2	No	middle income	pluie	NA	NA	non-stunted	non-stunted	-0.66	NA	35.36	1.75	8.54	161.22	1.01	NA
Male	RCA	27.15586679	10.5	yes	14.07	24.48	200.97	128.37	34.139999	78.739998	70.14135449	NA	0.27	0.038	655	93	NA	NA	NA	NA	2	1	1	2	25.13	Yes	No	Yes	No	No	No	No	34	2	No	middle income	pluie	NA	NA	non-stunted	non-stunted	-0.39	NA	9.15	0.51	14.99	128.68	0.56	NA
Male	RCA	38.95847717	11.4	no	28	33.610001	443.57001	181.92	69.529999	123.9	116.1559138	NA	0.57	0.099	2188	380	NA	0.075000003	233	Elevated	3	2	2	2	0.01	Yes	No	Yes	No	No	No	No	50	2	No	middle income	pluie	NA	NA	non-stunted	non-stunted	-1.45	NA	16.92	1.14	0.3	63.45	0.95	NA
Female	RCA	49.41315712	12.8	no	29	16.59	560.32001	154.35001	48.389999	91.440002	88.06422159	NA	1.38	0.156	549	62	NA	0.101	52	Elevated	3	1	2	2	0.01	Yes	No	Yes	No	No	No	No	38	3	No	middle income	pluie	NA	NA	non-stunted	non-stunted	-0.47	NA	18.12	1.31	67.14	247.4	1.24	NA
Male	RCA	58.48703028	10.5	yes	26	16.49	232.91	101.29	35.119999	60.490002	59.92410481	NA	0.26	0.084	509	166	NA	0.01	NA	NA	2	1	1	1	4.6	Yes	No	Yes	No	No	No	Yes	14	3	No	middle income	pluie	NA	NA	non-stunted	non-stunted	-0.73	NA	408.27	2.74	398.14	1053.58	5.88	NA
Female	RCA	47.17756518	9.3	yes	80.4	12.97	569.19	151.46001	55.75	136.92	104.9550277	0.034000002	0.44	0.073	329	54	96	0.219	343	Elevated	3	2	2	2	26.27	No	No	No	No	NA	NA	NA	NA	3	No	middle income	pluie	yes	16425000	moderately stunted	stunted	-2.91	NA	716.99	1.46	36.25	180.94	0.42	NA
Male	RCA	54.93638426	11.8	no	31	18.41	628.84998	103.81	31.58	59.509998	57.99809791	NA	0.65	0.061	557	52	NA	0.01	NA	NA	3	1	1	1	0.01	Yes	No	Yes	No	No	No	No	55	3	No	middle income	pluie	NA	NA	non-stunted	non-stunted	-0.49	NA	18.71	3.71	0.3	107.24	1.36	NA
Male	RCA	46.8159253	10.9	yes	31	19.34	327.42999	138.89999	44.580002	74.010002	77.09819987	NA	0.76	0.089	1078	126	NA	0.01	NA	NA	2	2	2	2	1.07	Yes	No	No	No	No	No	No	69	5	No	middle income	pluie	NA	NA	non-stunted	non-stunted	-0.21	NA	24.51	1.18	63.7	233.16	0.42	NA
Female	RCA	54.90350791	12	no	29	24.27	386.20999	115.79	41.919998	68.220001	69.18331101	NA	0.01	0.012	NA	NA	NA	0.198	286	Elevated	2	1	2	2	7.01	No	No	No	No	No	No	No	96	3	No	lowest income	pluie	NA	NA	non-stunted	non-stunted	-1.46	NA	6.79	0.94	6.81	218.82	0.67	NA
Female	RCA	47.30907059	10.5	yes	21	24.610001	271.06	129.56	40.290001	72.68	72.392634	NA	0.98	0.27	3959	1090	NA	NA	NA	NA	2	1	2	2	0.01	No	No	No	No	No	No	No	94	5	No	highest income	pluie	NA	NA	non-stunted	non-stunted	-1.24	NA	52.94	1.37	8.54	120.41	1.36	NA
Male	RCA	49.67616793	11.1	no	16	26.52	206.28	133.22	42.950001	86.379997	79.06457317	NA	0.44	0.083	2815	532	NA	0.114	238	Elevated	2	1	2	2	7.86	No	Yes	No	No	No	No	No	49	6	No	middle income	pluie	NA	NA	non-stunted	non-stunted	0.17	NA	356.49	2.12	377.03	1338.47	7.15	NA
Female	RCA	53.71995923	9.4	yes	144.72	15.9	366.81	158.37	50.529999	90.970001	89.95807124	NA	0.11	0.028	199	49	NA	0.01	NA	NA	2	2	2	2	11.23	Yes	Yes	Yes	No	No	No	Yes	28	2	No	middle income	pluie	NA	NA	non-stunted	non-stunted	0.44	NA	74.57	1.7	45.51	247.4	2.61	NA
Male	RCA	43.33103199	13.2	no	37	28.35	318.28	111.87	22.6	65.709999	54.97322041	NA	0.05	0.012	71	17	NA	0.02	NA	NA	2	1	1	1	0.01	Yes	No	Yes	No	No	No	Yes	90	3	No	middle income	pluie	NA	NA	non-stunted	non-stunted	-0.96	NA	19.735	2.51	50.775	251.09	1.135	NA
Female	RCA	46.8159253	12.1	no	26	24.01	242.59	109.99	31.73	63.439999	60.49630003	NA	0.07	0.018	282	73	NA	0.046999998	137	Elevated	2	1	1	1	0.01	No	No	No	No	No	No	Yes	70	4	No	middle income	pluie	NA	NA	non-stunted	non-stunted	-0.57	NA	19.86	2.55	37.03	676.45	1.13	NA
Female	RCA	41.65433803	12.2	no	68.34	21.26	281.48001	146.41	42.66	85.870003	81.24769021	NA	0.09	0.024	366	102	NA	0.01	NA	NA	2	2	2	2	69.85	No	No	No	No	No	No	No	74	4	No	middle income	pluie	NA	NA	non-stunted	non-stunted	-0.94	NA	11.24	0.79	21.92	161.22	1.48	NA
Male	RCA	34.38866423	9.1	yes	129.98	10.75	201.86	153.53999	43.669998	102.79	88.33209185	NA	1.09	0.187	1396	238	NA	0.046	319	Elevated	2	2	2	2	69.08	Yes	No	Yes	Yes	No	No	No	32	3	No	middle income	pluie	NA	NA	non-stunted	non-stunted	-1.82	NA	16.16	0.58	26.99	272.03	1.01	NA
Female	RCA	24.72301673	NA	NA	NA	20.379999	342.35001	95.669998	34.700001	55.029999	56.74160102	NA	0.35	0.062	200	35	NA	NA	NA	NA	2	1	1	1	NA	Yes	No	Yes	No	NA	NA	NA	42	3	No	middle income	pluie	NA	NA	moderately stunted	stunted	-2.16	NA	NA	NA	NA	NA	NA	NA
Male	RCA	36.29549265	9.3	yes	137	17.48	281.07001	133.50999	38.689999	64.559998	69.3466251	NA	0.7	0.091	132	17	NA	0.012	246	Elevated	2	2	2	1	5.78	Yes	No	Yes	Yes	No	No	No	59	3	No	lowest income	pluie	NA	NA	severely stunted	stunted	-3.84	NA	3.16	0.005	9.88	255.31	0.51	NA
Male	RCA	36.55850347	11	no	17	22.559999	445.89001	132.5	32.27	67.040001	65.93504171	NA	0.81	0.106	222	29	NA	0.034000002	142	Elevated	3	1	1	2	0.01	Yes	No	Yes	No	No	No	No	37	4	No	middle income	pluie	NA	NA	non-stunted	non-stunted	-0.71	NA	20.89	1.46	36.25	134.29	0.22	NA
Female	RCA	24.98602755	6.3	yes	87.1	14.58	269.37	67.309998	34.57	43	46.42470338	0.085000001	0.42	0.096	646	148	149	0.034000002	356	Elevated	2	1	1	1	28.15	Yes	Yes	Yes	Yes	No	No	No	78	5	No	middle income	pluie	yes	17000000	severely stunted	stunted	-4.3	NA	0.105	0.005	0.3	45.56	0.015	NA
Male	RCA	50.39944768	10.2	yes	37	21.09	419.45999	96.150002	25.360001	47.25	48.65940479	0.012	0.05	0.012	74	19	21	0.01	NA	NA	2	1	1	1	0.01	No	No	Yes	No	No	No	No	64	6	No	middle income	pluie	yes	3340000	moderately stunted	stunted	-2.82	NA	14.75	5.24	12.14	463.63	1.9	NA
Male	RCA	55.26514778	11.1	no	36	27.9	198.86	130.05	34.450001	64.959999	66.26973007	NA	0.2	0.075	537	198	NA	0.035	105	Elevated	2	1	1	1	0.01	No	No	No	No	No	No	No	33	4	No	lowest income	pluie	NA	NA	non-stunted	non-stunted	-1	NA	44.26	0.11	0.3	123.86	1.26	NA
Female	RCA	25.28191472	13	no	33	30.9	315.07001	166.13	46.380001	81.32	85.57076138	NA	0.3	0.079	765	199	NA	0.01	NA	NA	2	2	2	2	0.01	Yes	No	Yes	No	No	No	No	96	2	No	middle income	pluie	NA	NA	non-stunted	non-stunted	-1.32	NA	24.16	1.97	30.3	198.69	1.24	NA
Female	RCA	56.02130388	11.9	no	62	25.07	283.94	147.84	40.59	80.309998	78.40195161	NA	0.15	0.043	848	240	NA	0.043000001	239	Elevated	2	1	2	2	4.24	No	No	No	No	No	No	No	3	1	No	middle income	pluie	NA	NA	non-stunted	non-stunted	-0.17	NA	22.86	1.48	42.84	191.41	3.17	NA
Male	RCA	35.34207844	11.7	no	19	25.1	382.12	134.17999	33.459999	72.370003	68.74758128	NA	0.06	0.013	144	31	NA	0.014	293	Elevated	2	2	1	2	0.01	No	No	No	No	No	No	No	67	4	No	middle income	pluie	NA	NA	non-stunted	non-stunted	-1.86	NA	9.69	0.67	0.3	52.34	0.83	NA
Female	RCA	58.71716474	12.3	no	39	18.16	281.92999	156.10001	40.459999	79.160004	79.36789621	NA	0.21	0.032	179	28	NA	0.017000001	275	Elevated	2	1	2	2	0.01	No	No	No	No	No	No	Yes	74	2	No	middle income	pluie	NA	NA	non-stunted	non-stunted	0.1	NA	20.52	1.22	29	215.65	0.9	NA
Female	RCA	38.49820824	12.6	no	18	29.030001	478.5	153.37	32.939999	84.040001	75.15940777	NA	0.04	0.012	167	46	NA	0.01	NA	NA	3	2	1	2	0.86	No	No	No	No	No	No	No	65	3	No	middle income	pluie	NA	NA	moderately stunted	stunted	-2.24	NA	19.16	1.18	36.25	108.36	0.42	NA
Male	RCA	24.1969951	12.5	no	9	21.76	306.20999	121.81	34.290001	64.260002	64.50554644	NA	0.22	0.031	NA	NA	NA	0.050999999	359	Elevated	2	1	1	1	0.01	Yes	Yes	No	No	No	No	No	59	2	No	middle income	pluie	NA	NA	non-stunted	non-stunted	-0.9	NA	17.53	4.72	30.3	317.94	0.95	NA
Female	RCA	25.61067824	11.4	no	24	26.940001	282.16	153.89999	41.080002	80.660004	79.89306739	NA	0.34	0.069	222	45	NA	0.176	293	Elevated	2	2	2	2	0.01	No	No	No	No	No	No	Yes	54	2	No	middle income	pluie	NA	NA	non-stunted	non-stunted	-0.98	NA	NA	NA	NA	NA	NA	NA
Male	RCA	35.99960548	10.9	yes	6	26.450001	220.16	138.53	39.369999	70.589996	72.74739814	NA	0.49	0.087	202	36	NA	0.018999999	344	Elevated	2	2	2	2	0.01	No	No	No	No	No	No	No	34	4	No	middle income	pluie	NA	NA	non-stunted	non-stunted	-1.24	NA	4.9	0.005	19.8	106.59	0.51	NA
Male	RCA	36.55850347	9.8	yes	158	19.889999	349.26001	142.5	31.709999	71.209999	68.5252598	NA	0.39	0.077	346	68	NA	0.039999999	333	Elevated	2	2	1	2	1.14	Yes	No	Yes	No	No	No	No	63	3	No	middle income	pluie	NA	NA	non-stunted	non-stunted	-1.33	NA	144.45	1.29	0.3	290.62	0.85	NA
Male	RCA	42.44337048	NA	NA	NA	17.76	275.32001	123.87	41.630001	63.869999	69.0594565	NA	0.05	0.012	147	38	NA	0.01	NA	NA	2	1	2	1	NA	No	No	Yes	No	NA	NA	NA	69	3	No	middle income	pluie	NA	NA	non-stunted	non-stunted	-0.23	NA	15.94	1.74	39.16	231.29	0.58	NA
Male	RCA	60.13084788	10.3	yes	198.99	28.68	309.67999	116.08	29.620001	72.660004	62.98144616	NA	0.12	0.022	275	48	NA	0.028000001	212	Elevated	2	1	1	2	61.75	Yes	No	No	No	No	No	No	78	3	No	lowest income	pluie	NA	NA	severely stunted	stunted	-3.56	NA	11.7	1.33	6.01	231.69	0.7	NA
Male	RCA	36.45987441	13.4	no	203	NA	NA	NA	NA	NA	#NUM!	NA	0.11	0.025	NA	NA	NA	NA	NA	NA	NA	NA	NA	NA	0.01	Yes	No	No	Yes	NA	NA	NA	NA	3	No	lowest income	pluie	NA	NA	severely stunted	stunted	-4.93	NA	NA	NA	NA	NA	NA	NA
Male	RCA	40.63517112	NA	NA	NA	33.889999	434.39999	147.25999	46.919998	84.379997	83.5399259	NA	0.53	0.122	1259	289	NA	0.035	199	Elevated	3	2	2	2	NA	No	No	Yes	No	NA	NA	NA	47	3	No	middle income	pluie	NA	NA	non-stunted	non-stunted	-1.8	NA	31.16	1.59	57.21	240.66	2.61	NA
Female	RCA	45.30361311	11.7	no	43.55	19.51	285.60999	161.36	45.5	98.379997	89.72318785	NA	0.6	0.079	4050	529	NA	0.01	NA	NA	2	2	2	2	32.67	Yes	No	Yes	No	No	No	No	93	7	No	middle income	pluie	NA	NA	non-stunted	non-stunted	-0.36	NA	37.89	2.34	130.16	483.14	4.26	NA
Male	RCA	58.8815465	8.8	yes	208.37	22.190001	306.38	121.1	23.200001	68.260002	57.66772443	0.012	0.25	0.046	450	83	44	0.01	NA	NA	2	1	1	2	38.05	No	No	No	No	No	No	No	43	5	No	middle income	pluie	yes	2680000	moderately stunted	stunted	-2.71	NA	7.92	0.27	0.3	280.53	0.49	NA
Female	RCA	30.5750074	12.1	no	22	27.16	247.16	177.63	46.959999	96.839996	93.13216935	NA	0.41	0.06	153	22	NA	0.01	NA	NA	2	2	2	2	2.33	Yes	Yes	Yes	No	No	No	No	67	2	No	middle income	pluie	NA	NA	non-stunted	non-stunted	-0.88	NA	0.105	0.005	9.88	24.04	0.51	NA
Male	RCA	37.97218661	11	no	112	25.309999	297.09	163.91	49.869999	89.529999	90.11653054	NA	0.45	0.059	360	47	NA	0.01	NA	NA	2	2	2	2	0.01	No	No	No	No	No	No	Yes	68	4	No	middle income	pluie	NA	NA	non-stunted	non-stunted	-0.81	NA	19.86	2.13	30.3	176.54	1.19	NA
Female	RCA	35.24344939	10.9	yes	11.39	28.43	327.09	141.32001	46.509998	89.889999	83.91130048	NA	0.31	0.087	1404	394	NA	0.17299999	341	Elevated	2	2	2	2	14.6	Yes	No	Yes	No	No	No	Yes	81	4	No	middle income	pluie	NA	NA	non-stunted	non-stunted	-0.7	NA	17.67	0.005	39.16	132.97	0.85	NA
Female	RCA	43.36390834	10.7	yes	22	31.43	239.64	177.38	55.200001	82.5	93.13206407	NA	0.63	0.085	1635	220	NA	0.01	NA	NA	2	2	2	2	0.23	Yes	Yes	Yes	No	No	No	No	55	4	No	highest income	pluie	NA	NA	non-stunted	non-stunted	0.92	NA	10	1.67	31.96	199.71	0.64	NA
Male	RCA	56.28431469	10.3	yes	163	35.57	330.35999	114.3	37.529999	59.900002	63.5746347	NA	0.29	0.06	1041	217	NA	NA	NA	NA	2	1	2	1	1.4	Yes	Yes	No	No	No	No	No	55	3	No	middle income	pluie	NA	NA	non-stunted	non-stunted	-0.81	NA	18.12	2.08	8.54	145.38	1.01	NA
Female	RCA	42.44337048	10.7	yes	39	22.200001	574.94	141.81	51.240002	82.129997	84.19234396	NA	0.26	0.031	371	45	NA	0.01	NA	NA	3	2	2	2	7.4	Yes	No	Yes	Yes	No	No	No	39	4	No	middle income	pluie	NA	NA	moderately stunted	stunted	-2.16	NA	71.52	0.75	24.3	134.29	0.22	NA
Male	RCA	42.04885426	11.9	no	44	27.09	391.56	159.39	47.650002	88.739998	87.6760824	0.012	0.62	0.059	410	39	18	NA	NA	NA	2	2	2	2	0.01	Yes	No	No	Yes	No	No	No	89	2	No	middle income	pluie	yes	26100000	moderately stunted	stunted	-2.49	NA	7.56	0.08	13.605	174.76	0.585	NA
Male	RCA	28.14215735	11.5	no	101.84	19.629999	240.12	106.64	40.16	53.310001	61.11870969	NA	0.33	0.051	NA	NA	NA	0.048	142	Elevated	2	1	2	1	12.83	No	No	No	No	No	No	No	57	4	No	middle income	pluie	NA	NA	non-stunted	non-stunted	0.26	NA	20.97	1.92	42.84	336.23	1.13	NA
Female	RCA	24.49288227	NA	NA	NA	15.97	282.44	127.55	34.84	77.139999	69.98625359	NA	0.78	0.096	879	108	NA	NA	NA	NA	2	1	1	2	NA	Yes	No	Yes	No	No	No	No	48	3	No	middle income	pluie	NA	NA	non-stunted	non-stunted	-0.82	NA	20.9	0.005	53.68	262.97	0.65	NA
Female	RCA	27.97777559	11.6	no	48	27.17	242.36	138.58	36.02	76.709999	72.61595961	NA	0.17	0.028	124	21	NA	0.01	NA	NA	2	2	1	2	0.01	Yes	Yes	Yes	No	No	No	No	88	3	No	middle income	pluie	NA	NA	non-stunted	non-stunted	0	NA	0.105	0.005	0.3	133.48	0.54	NA
Male	RCA	44.25156985	11.1	no	77.72	17.360001	199.99001	157.5	46.919998	93.400002	88.37480656	NA	0.64	0.134	3048	641	NA	0.01	NA	NA	2	2	2	2	66.39	Yes	No	Yes	No	No	No	Yes	57	3	No	middle income	pluie	NA	NA	non-stunted	non-stunted	-1.9	NA	61.21	1.25	64.8	421.97	1.74	NA
Male	RCA	49.0843936	11.1	no	32	24.219999	324.04999	125.02	38.849998	67.519997	68.96059022	NA	1.54	0.286	486	90	NA	0.01	NA	NA	2	1	2	1	0.01	No	No	No	No	No	No	No	91	6	No	middle income	pluie	NA	NA	non-stunted	non-stunted	0.02	NA	8.91	0.23	33.52	132.97	0.65	NA
Female	RCA	48.82138278	12.3	no	70	34.619999	271.67001	178.89999	57.849998	105.09	102.8391201	NA	0.19	0.027	573	83	NA	0.226	352	Elevated	2	2	2	2	0.01	Yes	No	No	No	No	No	No	55	4	No	middle income	pluie	NA	NA	non-stunted	non-stunted	-0.74	NA	NA	NA	NA	NA	NA	NA
Female	RCA	36.55850347	11.4	no	7	18.98	329.94	112.06	32.84	55.59	58.9228141	NA	0.03	0.012	118	42	NA	NA	NA	NA	2	1	1	1	0.01	No	No	No	No	No	No	No	67	2	No	middle income	pluie	NA	NA	moderately stunted	stunted	-2.46	NA	0.105	0.005	0.3	1.075	0.37	NA
Female	RCA	27.25449584	10.8	yes	95.14	13.08	409.57999	117.32	43.27	67.279999	69.90071884	NA	0.52	0.089	1427	245	NA	0.022	150	Elevated	3	1	2	2	16.92	Yes	Yes	Yes	No	No	No	No	26	4	No	middle income	pluie	NA	NA	non-stunted	non-stunted	-1.65	NA	17.05	0.48	24.61	122.39	1.84	NA
Male	RCA	29.884604	11.6	no	86	NA	NA	NA	NA	NA	#NUM!	NA	0.13	0.018	NA	NA	NA	NA	NA	NA	NA	NA	NA	NA	7.15	Yes	No	Yes	No	No	No	No	NA	3	No	lowest income	pluie	NA	NA	non-stunted	non-stunted	-1.72	NA	NA	NA	NA	NA	NA	NA
Male	RCA	45.9282638	11.3	no	48	33.060001	405.89001	167.83	44.57	80.830002	84.55934419	NA	0.04	0.012	314	100	NA	NA	NA	NA	2	2	2	2	0.01	No	No	No	No	No	No	No	49	2	No	lowest income	pluie	NA	NA	non-stunted	non-stunted	-0.52	NA	10.05	0.005	27.21	166.73	0.65	NA
Female	RCA	49.84054969	11.3	no	111	23	515.56	137.25	29.08	73.339996	66.39711546	NA	0.35	0.054	199	30	NA	0.011	NA	NA	3	1	1	2	0.92	Yes	Yes	Yes	No	No	No	No	77	4	No	middle income	pluie	NA	NA	non-stunted	non-stunted	-1.46	NA	18.12	1.26	0.3	73.92	1.01	NA
Female	RCA	30.50925469	12.1	no	31	21.809999	464.82999	157.84	38.209999	74.290001	76.51997526	NA	0.42	0.1	881	211	NA	0.025	303	Elevated	3	2	2	2	0.01	Yes	No	No	No	No	No	No	65	3	No	middle income	pluie	NA	NA	non-stunted	non-stunted	0.12	NA	8.31	0.005	57.99	277.85	0.78	NA
Female	RCA	37.31465957	NA	NA	NA	20.870001	489.29001	130.46001	40.689999	61.139999	68.7221658	NA	0.24	0.041	204	34	NA	0.024	NA	NA	3	1	2	1	NA	Yes	No	Yes	No	No	No	No	49	3	No	middle income	pluie	NA	NA	non-stunted	non-stunted	-1.57	NA	11.28	0.58	0.3	119.18	0.28	NA
Male	RCA	35.86810008	12	no	28	17.809999	285.92999	130.06	35.91	76.220001	70.8722197	NA	0.49	0.054	393	43	NA	0.016000001	179	Elevated	2	1	1	2	1.7	Yes	No	Yes	No	No	No	No	67	3	No	middle income	pluie	NA	NA	moderately stunted	stunted	-2.43	NA	19.09	2.42	13.91	109.38	1.15	NA
Female	RCA	37.0845251	12.3	no	44	27.540001	424.48001	170.55	31.42	64.510002	70.18241687	NA	0.65	0.071	530	58	NA	0.01	NA	NA	3	2	1	1	0.01	No	No	No	No	No	No	No	66	4	No	middle income	pluie	NA	NA	moderately stunted	stunted	-2.41	NA	6.79	2.38	20.96	99.01	0.45	NA
Female	RCA	51.41861459	13.8	no	33	36.52	251.42999	223.02	60.470001	107.24	113.0872207	NA	0.16	0.031	156	30	NA	0.01	NA	NA	2	2	2	2	0.01	Yes	No	Yes	No	No	No	No	17	5	No	highest income	pluie	NA	NA	non-stunted	non-stunted	-0.86	NA	17.33	0.6	30.77	140.45	0.22	NA
Male	RCA	27.51750666	11	no	81	20.209999	212.44	120.31	30.41	66.709999	62.49371757	NA	0.32	0.07	250	55	NA	NA	NA	NA	2	1	1	1	7.73	No	No	No	Yes	No	No	No	61	4	No	middle income	pluie	NA	NA	non-stunted	non-stunted	-0.26	NA	27.75	0.005	57.99	469.09	0.51	NA
Male	RCA	31.00239997	10.8	yes	23.45	20.969999	209.36	126.83	30.280001	72.440002	65.28079636	0.015	0.7	0.107	4596	706	127	0.01	NA	NA	2	1	1	2	18.83	Yes	Yes	Yes	No	No	No	Yes	40	2	No	middle income	pluie	yes	12900000	moderately stunted	stunted	-2.51	NA	24.725	5.415	58.605	219.13	1.365	NA
Female	RCA	25.57780189	10.9	yes	22	31.18	327.59	144.56	41.310001	73.089996	75.85550333	NA	0.07	0.019	997	285	NA	NA	NA	NA	2	2	2	2	0.01	No	No	Yes	No	No	No	No	72	5	No	middle income	pluie	NA	NA	non-stunted	non-stunted	-0.82	NA	9.98	0.48	38.58	156.28	0.6	NA
Male	RCA	46.05976921	11.4	no	25	17.959999	395.92001	84.470001	24.290001	48.73	46.41326792	NA	0.39	0.03	485	37	NA	0.012	NA	NA	2	1	1	1	1.02	No	No	No	No	No	No	No	78	4	No	middle income	pluie	NA	NA	non-stunted	non-stunted	-1.85	NA	368.08	2.86	65.26	220.02	1.19	NA
Female	RCA	40.27353125	NA	NA	NA	22.540001	379.89999	119.97	34.900002	56.950001	62.01031663	NA	0.45	0.088	731	143	NA	0.01	NA	NA	2	1	1	1	NA	Yes	No	Yes	No	NA	NA	NA	97	4	No	middle income	pluie	NA	NA	non-stunted	non-stunted	-1.11	NA	22.06	1.08	37.03	120.41	1.59	NA
Female	RCA	25.24903837	NA	NA	73.7	16.299999	208.81	121.55	36.439999	60.119999	64.33551198	NA	0.55	0.077	1671	233	NA	NA	NA	NA	2	1	1	1	12.09	Yes	No	Yes	No	No	No	No	30	3	No	lowest income	pluie	NA	NA	moderately stunted	stunted	-2.68	NA	24.68	1.7	83.95	308.66	1.01	NA
Female	RCA	26.30108163	10.3	yes	75	17.35	275.85001	75.349998	23.84	44	42.91548822	0.052999999	0.31	0.048	269	42	15	0.077	182	Elevated	2	1	1	1	7.8	No	No	No	No	No	No	No	46	3	No	middle income	pluie	NA	NA	moderately stunted	stunted	-2.13	NA	24.89	1.18	78.27	180.94	2	NA
Male	RCA	43.5282901	NA	NA	NA	26.719999	239.07001	114.18	46.310001	68.239998	71.19256026	NA	0.37	0.046	211	26	NA	0.013	86	Elevated	2	1	2	2	NA	Yes	Yes	Yes	Yes	NA	NA	NA	63	3	No	lowest income	pluie	NA	NA	non-stunted	non-stunted	-1.11	NA	0.105	0.005	0.3	54.84	0.015	NA
Male	RCA	41.02968735	NA	NA	NA	15.26	290.89001	123.15	37.130001	58.799999	64.54246758	NA	0.05	0.012	138	32	NA	0.01	NA	NA	2	1	2	1	NA	No	No	Yes	No	NA	NA	NA	67	5	No	lowest income	pluie	NA	NA	non-stunted	non-stunted	-0.45	NA	10.05	0.005	27.21	106.59	0.65	NA
Male	RCA	27.48463031	NA	NA	NA	18.700001	376.69	76.489998	27.200001	46.080002	45.76800894	NA	0.41	0.061	616	90	NA	NA	NA	NA	2	1	1	1	NA	Yes	No	Yes	No	NA	NA	NA	47	4	No	middle income	pluie	NA	NA	non-stunted	non-stunted	-1.78	NA	24.68	0.8	0.3	122.39	0.49	NA
Female	RCA	34.71742775	NA	NA	NA	26.200001	395.10999	129.02	40.299999	72.870003	72.3608434	NA	0.49	0.056	1297	148	NA	0.082999997	335	Elevated	2	1	2	2	NA	No	No	No	No	NA	NA	NA	80	3	No	middle income	pluie	NA	NA	non-stunted	non-stunted	-0.74	NA	39.02	7.06	48.77	284.11	0.88	NA
Male	RCA	36.36124536	11	no	37	20.32	226.39999	102.13	32.23	52.790001	55.80268585	NA	0.63	0.097	2572	391	NA	0.088	15	Elevated	2	1	1	1	0.85	No	No	Yes	No	No	No	No	42	6	No	middle income	pluie	NA	NA	non-stunted	non-stunted	-1.03	NA	18.91	0.23	53.68	239.48	0.51	NA
Female	RCA	40.89818194	NA	NA	NA	22.92	396	170.78999	45.580002	76.540001	84.14760097	NA	0.45	0.066	193	28	NA	0.01	NA	NA	2	2	2	2	NA	No	No	No	No	NA	NA	NA	49	4	No	middle income	pluie	NA	NA	non-stunted	non-stunted	-0.81	NA	17.83	3.08	48.77	194.59	0.78	NA
Female	RCA	31.89006148	NA	NA	NA	15.23	352.95999	127.14	39.48	77.769997	73.08425279	NA	0.75	0.112	236	35	NA	0.01	NA	NA	2	1	2	2	NA	Yes	No	Yes	No	NA	NA	NA	NA	2	No	middle income	pluie	NA	NA	non-stunted	non-stunted	-1.74	NA	19.29	2.02	48.04	220.02	1.13	NA
Female	RCA	39.25436434	12.5	no	80.4	19.940001	164.72	124.98	57.389999	65.809998	77.86151893	0.014	1.25	0.228	247	45	73	0.02	225	Elevated	2	1	2	1	71.55	No	No	No	Yes	No	No	No	78	3	No	lowest income	pluie	yes	29700000	severely stunted	stunted	-3.56	NA	31.62	3.98	83.49	1058.18	0.42	NA
Male	RCA	47.47345235	11.3	no	91.12	17.139999	215.53999	96.900002	35.889999	62.110001	60.00023106	0.012	0.83	0.165	610	121	15	0.01	NA	NA	2	1	1	1	26.03	No	No	Yes	No	No	No	No	42	5	No	lowest income	pluie	yes	1820000	moderately stunted	stunted	-2.4	NA	16.1	1.55	40.33	199.24	0.9	NA
Male	RCA	57.1719762	12.6	no	94	23.110001	328.98999	103.67	32.860001	53.139999	56.56929125	NA	0.06	0.012	314	57	NA	0.01	NA	NA	2	1	1	1	0.01	Yes	No	Yes	No	No	No	No	66	3	No	middle income	pluie	NA	NA	non-stunted	non-stunted	-1.02	NA	NA	NA	NA	NA	NA	NA
Female	RCA	50.36657133	10.8	yes	93	18.030001	358.14001	124.97	47.029999	64.93	72.53407005	NA	0.52	0.159	754	232	NA	0.088	12	Elevated	2	1	2	1	0.42	No	No	No	No	No	No	No	53	3	No	middle income	pluie	NA	NA	non-stunted	non-stunted	-1.05	NA	20.89	1.46	72.73	342.97	0.78	NA
Female	RCA	35.96672913	12.5	no	34	16.1	260.34	143.36	29.639999	64.639999	65.00336503	NA	0.62	0.16	303	78	NA	0.01	NA	NA	2	2	1	1	0.01	No	No	No	No	No	No	No	98	5	No	middle income	pluie	NA	NA	non-stunted	non-stunted	-0.59	NA	10.05	0.005	128.68	176.95	0.65	NA
Male	RCA	36.06535819	8.3	yes	87	13.57	295.38	59.91	31.48	36.560001	41.00593769	NA	0.66	0.097	625	92	NA	0.01	NA	NA	2	1	1	1	6.32	Yes	Yes	Yes	No	No	No	No	41	2	No	middle income	pluie	NA	NA	non-stunted	non-stunted	-1.92	NA	16.16	0.45	40.18	252.93	0.85	NA
Female	RCA	35.11194398	10.2	yes	76.38	10.9	220.75999	128.21001	28.209999	68.940002	62.94077684	NA	0.57	0.131	805	185	NA	0.022	158	Elevated	2	1	1	2	26.55	Yes	No	Yes	No	No	No	No	32	4	No	middle income	pluie	NA	NA	non-stunted	non-stunted	-0.65	NA	6.37	0.005	44.33	508.85	0.58	NA
Male	RCA	34.78318046	15.9	no	166	16.610001	216.00999	97.730003	29.74	61.43	56.30968923	NA	0.83	0.134	248	40	NA	0.098999999	323	Elevated	2	1	1	1	1.63	Yes	No	Yes	No	No	No	Yes	93	5	No	lowest income	pluie	NA	NA	non-stunted	non-stunted	-0.49	NA	14.75	0.005	0.3	2.68	0.9	NA
Male	RCA	51.22135648	11.4	no	112	22.469999	633.42999	105.21	32.110001	53.580002	56.5674613	0.046999998	0.3	0.068	334	75	15	0.01	NA	NA	3	1	1	1	0.01	Yes	No	Yes	Yes	No	No	No	45	3	No	middle income	pluie	yes	11550000	moderately stunted	stunted	-2.46	NA	16.61	4.18	45.49	221.78	0.72	NA
Female	RCA	51.22135648	11.5	no	75.71	11.57	338.03	114.88	27.280001	60.34	57.39816894	0.012	0.5	0.046	1516	139	20	0.057999998	148	Elevated	2	1	1	1	21.78	Yes	No	Yes	Yes	No	No	No	36	3	No	middle income	pluie	yes	18250000	moderately stunted	stunted	-2.57	NA	0.105	0.005	39.16	132.97	0.85	NA
Female	RCA	30.96952362	12.6	no	57	32.66	373.03	148.60001	36.93	75.339996	74.49742238	NA	0.43	0.041	NA	NA	NA	0.01	NA	NA	2	2	1	2	1.33	Yes	No	Yes	No	No	No	No	70	4	No	highest income	pluie	NA	NA	non-stunted	non-stunted	0.36	NA	9.78	0.005	6.81	24.77	0.22	NA
Male	RCA	30.93664727	NA	NA	NA	25.129999	335.10001	100.05	26.65	50.349998	51.20408242	0.012	0.4	0.099	921	230	33	0.056000002	230	Elevated	2	1	1	1	NA	Yes	No	Yes	Yes	No	No	No	59	3	No	middle income	pluie	yes	1850000	moderately stunted	stunted	-2.9	NA	99.53	1.12	10.42	231.69	0.55	NA
Female	RCA	34.81605681	NA	NA	NA	18.73	380.34	115.21	30.110001	60.450001	59.41084823	0.012	0.08	0.018	374	87	15	0.011	337	Elevated	2	1	1	1	NA	No	No	No	No	No	No	No	59	5	No	middle income	pluie	yes	19500000	moderately stunted	stunted	-2.16	NA	59.57	1.92	0.3	218.03	1.01	NA
Female	RCA	24.65726403	11.6	no	21	24.77	316.59	100.82	34.009998	55.48	57.512633	NA	0.2	0.032	198	32	NA	0.028000001	140	Elevated	2	1	1	1	0.75	Yes	Yes	Yes	No	No	No	No	89	3	No	middle income	pluie	NA	NA	non-stunted	non-stunted	-0.55	NA	5.9	0.005	53.42	146.5	0.015	NA
Female	RCA	57.20485255	NA	NA	NA	19.139999	476.62	123.39	41.380001	59.610001	67.2661436	NA	0.49	0.094	324	62	NA	0.012	103	Elevated	2	1	2	1	NA	No	No	No	No	NA	NA	NA	5	4	No	middle income	pluie	NA	NA	non-stunted	non-stunted	-1.06	NA	8.62	0.16	0.3	109.38	0.39	NA
Male	RCA	30.21336752	9.9	yes	214	18.110001	502.47	136.53	41.18	56.48	68.22387352	NA	0.1	0.012	302	34	NA	0.01	NA	NA	3	2	2	1	4.15	Yes	No	Yes	No	No	No	No	86	7	No	middle income	pluie	NA	NA	non-stunted	non-stunted	-0.97	NA	20.97	1.75	0.3	93.47	1.13	NA
Male	RCA	53.91721735	12.1	no	19	44.299999	459.09	173.58	42.82	85.510002	85.97808237	0.029999999	0.33	0.045	543	75	28	0.01	NA	NA	2	2	2	2	0.01	No	No	No	No	No	No	No	70	4	No	middle income	pluie	yes	29000000	moderately stunted	stunted	-2.13	NA	20.89	4.81	60.43	158.31	0.51	NA
Male	RCA	53.55557747	11.2	no	47.57	20.959999	218.78999	147.14	57.25	91.010002	91.52332488	NA	0.15	0.035	2089	489	NA	0.023	10	Elevated	2	1	2	2	11.04	Yes	No	No	No	No	No	No	69	4	No	middle income	pluie	NA	NA	non-stunted	non-stunted	-1.12	NA	19.25	1.2	51.91	289.55	1.29	NA
Male	RCA	36.55850347	11	no	13	28.48	526.46997	142.21001	38.5	61.119999	69.4264158	NA	0.36	0.051	149	21	NA	0.041000001	272	Elevated	3	2	2	1	0.01	Yes	No	No	No	No	No	No	32	4	No	lowest income	pluie	NA	NA	non-stunted	non-stunted	-1.38	NA	NA	NA	NA	NA	NA	NA
Male	RCA	59.44044449	11.2	no	23	29.389999	756.46002	140.92	30.74	60.84	64.11434862	0.012	0.43	0.058	830	111	15	0.01	NA	NA	3	1	1	1	0.01	No	No	No	No	No	No	Yes	45	3	No	lowest income	pluie	yes	2850000	moderately stunted	stunted	-2.92	NA	26.18	3.36	75.94	267.26	1.48	NA
Female	RCA	41.68721439	11.1	no	21	23.35	445.92001	151.5	48.540001	81.120003	84.1808792	NA	0.74	0.11	730	109	NA	NA	NA	NA	3	2	2	2	0.01	Yes	Yes	Yes	Yes	No	No	No	19	5	No	middle income	pluie	NA	NA	non-stunted	non-stunted	0.51	NA	0.105	0.005	0.3	73.19	0.54	NA
Female	RCA	41.68721439	11	no	33	26.18	372.72	149.53999	39.73	71.400002	75.13772568	NA	0.64	0.103	168	27	NA	0.01	NA	NA	2	2	2	2	0.01	Yes	Yes	Yes	No	No	No	No	2	5	No	middle income	pluie	NA	NA	non-stunted	non-stunted	0.83	NA	9.29	0.67	0.3	93.47	0.89	NA
Female	RCA	39.32011704	11.4	no	17.42	23	399	131	39	76	72.95412142	NA	0.63	0.107	525	89	NA	0.01	NA	NA	2	1	2	2	10.07	Yes	No	Yes	No	No	No	No	20	5	No	middle income	pluie	NA	NA	non-stunted	non-stunted	-0.03	NA	14.38	1.75	33.81	758.18	1.01	NA
Male	RCA	44.64608607	10.1	yes	114	13	271	103	46	61	66.11626278	NA	0.04	0.012	150	43	NA	0.092	51	Elevated	2	1	2	1	6.78	Yes	No	Yes	No	No	No	Yes	30	4	No	middle income	pluie	NA	NA	non-stunted	non-stunted	-1.36	NA	18.26	1.66	45.52	267.02	0.6	NA
Female	RCA	43.4625374	13.3	no	16	27	344	159	44	75	80.65606339	NA	0.67	0.147	170	37	NA	0.012	226	Elevated	2	2	2	2	0.01	Yes	No	Yes	No	No	No	No	18	2	No	highest income	pluie	NA	NA	non-stunted	non-stunted	-1.21	NA	10.91	0.11	0.3	96.36	1.26	NA
Male	RCA	28.43804451	11.6	no	44	24	171	206	51	94	99.58373632	NA	0.18	0.026	571	84	NA	0.023	186	Elevated	2	2	2	2	2.58	No	No	No	Yes	No	No	No	48	5	No	highest income	pluie	NA	NA	moderately stunted	stunted	-2.04	NA	6.37	0.21	0.3	72.26	0.83	NA
Male	RCA	45.40224217	11.9	no	93	17	195	91	35	57	56.62324625	NA	0.06	0.012	107	22	NA	0.199	50	Elevated	2	1	1	1	1.91	No	No	Yes	No	No	No	Yes	93	2	No	middle income	pluie	NA	NA	non-stunted	non-stunted	-0.45	NA	13.71	1.7	0.3	93.47	1.01	NA
Male	RCA	53.16106125	10	yes	173.53	12	190	151	20	77	61.49397345	0.012	0.75	0.111	2115	311	15	0.23800001	35	Elevated	2	1	1	2	143.62	Yes	Yes	Yes	No	No	No	No	41	4	No	middle income	pluie	yes	3165000	severely stunted	stunted	-4.49	NA	NA	NA	NA	NA	NA	NA
Male	RCA	44.21869349	8.9	yes	106.53	15	124	174	69	112	110.3753568	0.012	0.17	0.03	85	15	15	0.189	97	Elevated	1	2	2	2	12.38	Yes	Yes	Yes	No	No	No	No	78	4	No	middle income	pluie	yes	2480000	moderately stunted	stunted	-2.63	NA	NA	NA	NA	NA	NA	NA
Female	RCA	31.03527633	NA	NA	NA	29	315	108	58	67	74.8701754	NA	0.4	0.093	159	37	NA	0.082999997	16	Elevated	2	1	2	2	NA	Yes	No	Yes	No	NA	NA	NA	78	5	No	middle income	pluie	yes	211000000	moderately stunted	stunted	-2.56	NA	9.71	0.66	11.23	264.07	0.35	NA
Female	RCA	60.75549857	11.8	no	46.9	20.799999	485.29999	122.6	34.799999	61.400002	63.98517503	0.012	0.05	0.012	180	43	22	NA	NA	NA	2	1	1	1	26.73	No	No	No	No	No	No	No	34	4	No	middle income	pluie	yes	15550000	severely stunted	stunted	-3.89	NA	10.83	0.43	19.78	163.06	0.22	NA
Female	RCA	25.15040931	10.7	yes	8	22	383	112	33	62	61.19386499	NA	0.48	0.089	299	55	NA	0.01	NA	NA	2	1	1	1	0.01	No	No	No	Yes	No	No	Yes	53	4	No	middle income	pluie	yes	29600000	moderately stunted	stunted	-2.96	NA	12.57	4.91	73.12	135.01	0.66	NA
Female	RCA	48.95288819	12	no	42	26	373	141	38	70	72.11632431	NA	0.57	0.136	2666	640	NA	0.01	NA	NA	2	1	2	2	1.28	Yes	No	No	No	No	No	No	16	5	No	middle income	pluie	NA	NA	non-stunted	non-stunted	-0.46	NA	37.55	3.8	95	963.55	5.01	NA
Male	RCA	34.05990071	9.7	yes	12	20	164	119	35	60	62.9876519	NA	0.44	0.061	209	29	NA	0.01	NA	NA	2	1	1	1	2.12	No	No	No	No	No	No	Yes	30	4	No	middle income	pluie	NA	NA	non-stunted	non-stunted	-1.77	NA	40.37	9.06	70.17	522.58	0.17	NA
Female	RCA	33.27086826	9.3	yes	67	19	153	115	29	61	58.81325615	0.024	0.09	0.012	NA	NA	133	0.037999999	133	Elevated	2	1	1	1	24.71	Yes	No	Yes	Yes	No	No	No	33	4	No	lowest income	pluie	yes	183500000	severely stunted	stunted	-3.51	NA	19.2	1.83	0.3	97.2	0.48	NA
Female	RCA	25.57780189	11.1	no	11	19	308	138	44	81	78.93548116	NA	0.57	0.102	229	41	NA	0.01	NA	NA	2	2	2	2	0.45	Yes	No	Yes	Yes	No	No	No	95	3	No	middle income	pluie	NA	NA	non-stunted	non-stunted	-1.24	NA	9.67	0.52	49.6	191.83	0.42	NA
Male	RCA	38.00506296	11.1	no	92	14	301	132	43	65	71.72192121	NA	1.4	0.128	NA	NA	NA	0.075000003	60	Elevated	2	1	2	1	0.01	No	No	No	No	No	No	No	56	3	No	middle income	pluie	NA	NA	non-stunted	non-stunted	-1.15	NA	56.32	6	86.38	489.91	3.76	NA
Female	RCA	48.3939902	9.3	yes	376.54	13	215	185	61	114	108.7599013	NA	0.23	0.066	118	33	NA	0.072999999	12	Elevated	2	2	2	2	35.46	Yes	Yes	Yes	No	No	No	Yes	81	6	No	highest income	pluie	NA	NA	non-stunted	non-stunted	0.01	NA	10.03	1.4	27.3	142.37	0.44	NA
Male	RCA	41.75296709	13.1	no	31	24	564	117	29	49	54.98699417	0.012	0.08	0.018	106	23	83	0.01	NA	NA	3	1	1	1	0.29	No	No	No	No	No	No	No	32	3	No	lowest income	pluie	yes	3245000	moderately stunted	stunted	-2.55	NA	13.88	1.94	11.23	142.17	0.72	NA
Male	RCA	47.07893612	12.2	no	74	34	550	221	81	116	127.5787748	NA	0.28	0.068	663	159	NA	0.01	NA	NA	3	2	2	2	0.84	No	No	No	No	No	No	No	94	4	No	middle income	pluie	NA	NA	non-stunted	non-stunted	-0.55	NA	15.14	1.31	50.73	212.19	2.58	NA
Female	RCA	45.66525298	10.9	yes	91	33	465	151	53	84	87.60133023	NA	0.71	0.093	512	67	NA	0.01	NA	NA	3	2	2	2	0.97	No	No	No	Yes	No	No	No	12	4	No	middle income	pluie	NA	NA	non-stunted	non-stunted	0.28	NA	14.87	1.04	53.42	94.42	0.015	NA
Female	RCA	39.4844988	9.5	yes	69	14	281	143	55	78	84.9697701	NA	0.75	0.144	89	17	NA	0.13	56	Elevated	2	2	2	2	4.16	No	No	No	No	No	No	No	65	2	No	middle income	pluie	NA	NA	non-stunted	non-stunted	-1.62	NA	0.105	0.005	0.3	225.56	0.015	NA
Male	RCA	31.26541079	11.2	no	49	18.6	486.10001	110.1	26	53.799999	53.601998	NA	0.48	0.139	290	83	NA	NA	NA	NA	3	1	1	1	0.01	No	No	No	No	No	No	No	76	5	No	lowest income	pluie	NA	NA	non-stunted	non-stunted	-1.26	NA	16.64	0.43	35.8	105.07	0.29	NA
Female	RCA	59.37469178	11.9	no	135	16.4	344.5	75	15.4	39.599998	35.76232257	0.012	0.14	0.026	NA	NA	54	0.01	NA	NA	2	1	1	1	7.74	Yes	Yes	Yes	No	No	No	Yes	54	3	No	lowest income	pluie	yes	37000000	severely stunted	stunted	-3.29	NA	84.04	2.06	44.75	118.52	0.68	NA
Male	RCA	30.70651281	NA	NA	NA	20.200001	165.10001	80.699997	29.4	61.400002	52.61744367	0.012	0.4	0.075	182	34	43	0.01	351	Elevated	2	1	1	1	NA	Yes	Yes	Yes	Yes	NA	NA	NA	78	3	No	lowest income	pluie	yes	33000000	severely stunted	stunted	-3.82	NA	24.16	5.95	52.8	220.02	2.28	NA
Male	RCA	31.62705066	12.2	no	26	50.900002	522.70001	132	37	66	68.56563939	NA	0.21	0.047	394	87	NA	0.01	NA	NA	3	1	2	1	0.01	No	No	No	No	No	No	No	48	2	No	middle income	pluie	NA	NA	non-stunted	non-stunted	-1.47	NA	15.14	1.78	0.3	72.26	0.83	NA
Female	RCA	33.1064865	9.7	yes	224	18.4	549.20001	114.7	55.700001	60.099998	72.68269567	0.012	0.49	0.116	309	73	32	0.013	168	Elevated	3	1	2	1	6.32	Yes	No	No	Yes	No	No	No	41	4	No	middle income	pluie	yes	27000000	moderately stunted	stunted	-2.37	NA	5.9	0.09	45.52	212.9	1.71	NA
Female	RCA	56.71170727	10.5	yes	50	14	462	101	27	50	51.46970915	NA	0.24	0.04	892	148	NA	NA	NA	NA	2	1	1	1	0.01	Yes	No	Yes	No	NA	NA	NA	33	3	No	middle income	pluie	no	0	severely stunted	stunted	-4.48	NA	8.94	0.98	0.3	22.19	0.35	NA
Female	RCA	26.16957622	NA	NA	NA	22	441	148	40	91	81.36813584	NA	0.72	0.116	106	17	NA	0.086999997	8	Elevated	3	2	2	2	NA	Yes	No	No	No	No	No	No	NA	2	No	middle income	pluie	NA	NA	non-stunted	non-stunted	-0.78	NA	47.7	1.75	45.65	434.69	0.015	NA
Female	RCA	40.70092383	10.7	yes	36	25	237	108	36	55	59.7993296	NA	0.23	0.032	116	16	NA	0.018999999	191	Elevated	2	1	1	1	3.16	Yes	No	Yes	No	No	No	Yes	78	3	No	middle income	pluie	yes	2850000	severely stunted	stunted	-4.74	NA	13.23	1.04	0.3	89.12	0.83	NA
Female	RCA	51.22135648	12.2	no	21	27	377	157	48	70	80.80030062	NA	0.45	0.117	783	201	NA	0.021	143	Elevated	2	1	2	2	1.89	No	No	Yes	No	No	No	No	13	4	No	middle income	pluie	NA	NA	non-stunted	non-stunted	0.16	NA	19.2	1.62	73.12	428.48	1.73	NA
Male	RCA	47.21044153	10.7	yes	46	17	363	99	22	54	48.99486271	NA	0.57	0.13	628	144	NA	0.01	NA	NA	2	1	1	1	0.01	No	No	No	No	No	No	Yes	42	4	No	middle income	pluie	NA	NA	non-stunted	non-stunted	-1.89	NA	22.18	0.62	64.72	346.65	0.015	NA
Male	RCA	56.4815728	NA	NA	NA	25	480	115	32	48	56.10863267	0.012	0.67	0.08	159	19	15	0.01	114	Elevated	2	1	1	1	NA	No	No	No	No	NA	NA	NA	38	3	No	middle income	pluie	no	40000	moderately stunted	stunted	-2.67	NA	0.105	0.005	0.3	155.53	0.015	NA
Female	RCA	28.47092087	9.1	yes	5	26	242	211	57	100	106.3454966	NA	0.31	0.062	220	43	NA	NA	NA	NA	2	2	2	2	0.05	No	No	No	No	No	No	No	81	3	No	middle income	pluie	yes	75000000	moderately stunted	stunted	-2.46	NA	11.29	1.23	22.34	189.13	0.37	NA
Female	RCA	44.64608607	NA	NA	NA	25	401	137	59	77	85.37966268	NA	0.29	0.036	1345	163	NA	0.014	243	Elevated	2	2	2	2	NA	No	No	No	No	NA	NA	NA	48	4	No	lowest income	pluie	NA	NA	non-stunted	non-stunted	-0.19	NA	0.105	0.005	45.65	408.89	0.015	NA
Female	RCA	38.13656837	9.9	yes	98.49	18	249	132	28	69	63.41524643	NA	0.69	0.144	215	45	NA	0.01	NA	NA	2	1	1	2	28.45	Yes	No	Yes	Yes	No	No	Yes	79	2	No	middle income	pluie	NA	NA	non-stunted	non-stunted	-1.11	NA	10.08	0.005	0.3	91.87	0.35	NA
Male	RCA	48.19673209	12	no	105	21	508	97	35	62	59.48541412	NA	0.29	0.058	139	28	NA	NA	NA	NA	3	1	1	1	0.08	No	No	No	Yes	No	No	No	40	2	No	middle income	pluie	yes	152500000	moderately stunted	stunted	-2.79	NA	15.75	1.31	62.73	227.8	2.87	NA
Male	RCA	40.96393464	NA	NA	54	14	272	163	59	91	95.65191505	0.094999999	0.56	0.161	100	29	15	0.025	46	Elevated	2	2	2	2	0.84	Yes	Yes	Yes	No	No	No	No	78	3	No	middle income	pluie	no	0	severely stunted	stunted	-3.07	NA	7.28	1.62	0.3	80.83	0.66	NA
Male	RCA	29.65446954	9.1	yes	77.05	12	223	86	32	43	49.09519188	NA	0.76	0.143	1577	296	NA	0.022	173	Elevated	2	1	1	1	35.23	Yes	No	Yes	Yes	No	No	No	28	3	No	middle income	pluie	NA	NA	non-stunted	non-stunted	-1.53	NA	21.5	2.55	69.06	561.18	3.05	NA
Female	RCA	37.47904133	9.6	yes	356	17	474	107	59	68	75.43650642	NA	0.2	0.035	143	25	NA	0.01	NA	NA	3	1	2	2	8.3	Yes	No	Yes	No	No	No	No	54	4	No	highest income	pluie	NA	NA	non-stunted	non-stunted	-1.57	NA	27.26	1.26	11.22	208.13	0.86	NA
Male	RCA	48.92001184	8.3	yes	315	11	283	62	27	39	40.26614195	0.012	0.08	0.012	NA	NA	15	0.19599999	22	Elevated	2	1	1	1	4.29	Yes	No	Yes	Yes	No	No	Yes	78	5	No	middle income	pluie	yes	72000000	severely stunted	stunted	-3.51	NA	7.1	0.005	15.41	167.68	0.015	NA
Female	RCA	55.03501331	11.8	no	25	28	343	158	41	77	79.30682368	NA	0.06	0.012	123	25	NA	0.01	NA	NA	2	2	2	2	0.38	Yes	No	Yes	No	No	No	No	21	6	No	middle income	pluie	NA	NA	non-stunted	non-stunted	-1.41	NA	14.5	1.91	28.74	282.84	1.09	NA
Female	RCA	27.74764112	12	no	50	31	530	162	46	75	82.37170141	NA	0.23	0.037	152	25	NA	0.017000001	198	Elevated	3	2	2	2	0.01	Yes	Yes	Yes	No	No	No	No	55	3	No	middle income	pluie	no	0	severely stunted	stunted	-3.37	NA	9.71	0.63	0.3	169.34	0.45	NA
Male	RCA	33.1064865	NA	NA	NA	NA	NA	NA	NA	NA	#NUM!	NA	0.04	0.012	NA	NA	NA	NA	NA	NA	NA	NA	NA	NA	NA	No	Yes	Yes	No	NA	NA	NA	NA	3	No	middle income	pluie	yes	1825000	severely stunted	stunted	-3.01	NA	NA	NA	NA	NA	NA	NA
Female	RCA	33.40237367	7.8	yes	22	16	420	145	38	83	77.04478196	NA	0.37	0.034	1321	120	NA	0.088	348	Elevated	3	2	2	2	0.07	No	No	No	No	No	No	No	69	5	No	middle income	pluie	NA	NA	non-stunted	non-stunted	-1.58	NA	22.6	3.15	51.48	178.77	0.75	NA
Male	RCA	47.04605977	9.2	yes	61	17	589	132	49	62	73.74296016	NA	0.4	0.037	270	25	NA	NA	NA	NA	3	1	2	1	0.05	No	No	No	No	No	No	No	52	4	No	middle income	pluie	NA	NA	non-stunted	non-stunted	-0.81	NA	0.105	0.005	8.56	189.27	0.015	NA
Male	RCA	47.04605977	8.8	yes	15	18	480	140	64	67	84.35825822	NA	0.23	0.054	NA	NA	NA	0.024	273	Elevated	3	2	2	2	0.01	No	No	No	No	No	No	No	50	4	No	middle income	pluie	NA	NA	non-stunted	non-stunted	-1.51	NA	18.85	2.31	13.91	400.51	0.3	NA
Male	RCA	24.49288227	9.5	yes	57	22	313	94	38	45	54.37191818	NA	0.48	0.072	112	17	NA	0.032000002	30	Elevated	2	1	2	1	0.08	No	No	No	No	No	No	No	78	5	No	middle income	pluie	yes	13700000	moderately stunted	stunted	-2.87	NA	11.07	0.005	0.3	451.4	0.21	NA
Male	RCA	29.65446954	12.1	no	49	24	328	118	36	62	64.10010376	NA	0.25	0.043	672	113	NA	0.01	NA	NA	2	1	1	1	0.62	Yes	No	No	No	No	No	Yes	78	5	No	middle income	pluie	NA	NA	moderately stunted	stunted	-2.27	NA	42.22	0.32	50.73	105.07	0.48	NA
Male	RCA	33.00785745	10.9	yes	48.91	37	286	107	31	47	53.820506	0.012	0.36	0.088	465	114	19	NA	NA	NA	2	1	1	1	20.89	Yes	No	No	No	No	No	Yes	36	4	No	middle income	pluie	yes	2645000	moderately stunted	stunted	-2.66	NA	18.28	1.42	57.33	335.06	0.32	NA
Male	RCA	52.3062761	11.1	no	174	16	312	105	29	54	54.78483428	NA	0.07	0.012	NA	NA	NA	0.014	213	Elevated	2	1	1	1	2.73	Yes	No	Yes	Yes	No	No	No	56	3	No	middle income	pluie	NA	NA	non-stunted	non-stunted	-1.2	NA	84.74	11.9	489.35	1289.05	19.97	NA
Male	RCA	36.22973995	14.3	no	134.67	21	191	150	44	84	82.15003268	NA	0.37	0.07	102	19	NA	0.018999999	289	Elevated	2	2	2	2	19.77	Yes	No	Yes	No	No	No	No	56	4	No	middle income	pluie	NA	NA	non-stunted	non-stunted	-0.39	NA	8.79	1.56	28.83	269.61	0.68	NA
Male	RCA	51.38573824	9.3	yes	92.46	21	225	185	37	102	88.71380525	NA	0.52	0.101	1266	245	NA	0.141	94	Elevated	2	2	2	2	15.89	Yes	No	Yes	No	No	No	No	48	5	No	middle income	pluie	NA	NA	non-stunted	non-stunted	-1.97	NA	9.71	1.23	39.31	156.16	0.16	NA
Female	RCA	38.43245553	9.9	yes	52	27	249	150	41	77	77.94506322	0.012	0.24	0.067	218	59	15	0.01	NA	NA	2	2	2	2	1.8	No	No	Yes	Yes	No	No	No	67	5	No	middle income	pluie	yes	550000	moderately stunted	stunted	-2.12	NA	42.23	2.96	50.36	395.38	2.45	NA
Male	RCA	45.69812934	7	yes	80	18	212	123	31	71	64.69068026	0.012	0.68	0.093	604	82	16	0.012	202	Elevated	2	1	1	2	6.52	Yes	No	Yes	No	No	No	No	38	5	No	middle income	pluie	yes	50000000	severely stunted	stunted	-3.29	NA	17.33	0.6	45.52	128.01	0.42	NA
Female	RCA	26.00519446	NA	NA	NA	24	234	106	37	55	59.97313612	0.024	0.65	0.095	360	53	58	0.197	49	Elevated	2	1	2	1	NA	Yes	No	Yes	No	No	No	No	79	5	No	middle income	pluie	yes	218000000	moderately stunted	stunted	-2.69	NA	15.38	1.04	66.82	180.94	0.51	NA
Female	RCA	43.62691916	8.4	yes	56.28	21	491	110	35	57	60.31775863	0.059	1.38	0.204	373	55	49	0.01	NA	NA	3	1	1	1	26.09	Yes	Yes	Yes	No	No	No	No	33	3	No	middle income	pluie	yes	1125000	moderately stunted	stunted	-2.44	NA	10.32	0.005	24.3	79.58	0.015	NA
Male	RCA	33.50100273	11.7	no	17	22	221	147	36	64	69.7054288	NA	1.06	0.204	558	107	NA	0.01	183	Elevated	2	2	1	1	0.22	No	No	No	No	No	No	No	101	2	No	middle income	pluie	NA	NA	non-stunted	non-stunted	-1.96	NA	78.23	1.89	50.36	307.94	0.015	NA
Female	RCA	37.67629944	10.8	yes	11	25	236	161	59	92	95.60675361	NA	0.85	0.11	455	59	NA	0.31299999	44	Elevated	2	2	2	2	0.14	Yes	No	Yes	No	No	No	No	63	5	No	highest income	pluie	NA	NA	non-stunted	non-stunted	-0.88	NA	0.105	0.005	20.44	109.12	0.015	NA
Female	RCA	34.81605681	8.1	yes	149	14	278	97	61	57	69.60794433	NA	0.08	0.012	196	30	NA	NA	NA	NA	2	1	2	1	3.44	No	No	No	No	No	No	No	1	2	No	middle income	pluie	NA	NA	non-stunted	non-stunted	-1.5	NA	2.43	0.005	0.3	35.14	0.23	NA
Female	RCA	33.82976625	11.7	no	28	28	283	170	45	72	81.97183248	NA	0.02	0.012	604	128	NA	0.01	NA	NA	2	2	2	2	2.42	Yes	No	Yes	No	No	No	No	86	4	No	middle income	pluie	NA	NA	non-stunted	non-stunted	-1.44	NA	16.28	2.4	30.32	480.62	0.52	NA
Female	RCA	54.34460992	11.4	no	171	18	216	135	54	87	85.91762438	NA	0.34	0.053	228	35	NA	0.01	NA	NA	2	1	2	2	5.11	Yes	No	Yes	No	No	No	No	94	4	No	middle income	pluie	NA	NA	non-stunted	non-stunted	0.07	NA	32.35	2.75	58.9	390.78	0.015	NA
Female	RCA	29.8188513	10	yes	54	15	267	128	35	72	68.58095106	NA	0.63	0.085	306	41	NA	0.034000002	275	Elevated	2	1	1	2	8.63	Yes	No	Yes	No	No	No	No	39	3	No	middle income	pluie	yes	12300000	severely stunted	stunted	-4.3	NA	10.74	0.005	28.36	189.27	0.015	NA
Male	RCA	33.23799191	11.7	no	12	24	304	183	55	94	98.17039632	NA	0.06	0.012	284	59	NA	0.079000004	281	Elevated	2	2	2	2	1.54	No	No	Yes	No	No	No	No	62	4	No	middle income	pluie	NA	NA	non-stunted	non-stunted	-1.47	NA	21.73	1.46	53.42	459.13	0.6	NA
Female	RCA	36.03248184	11.7	no	11	18	383	139	36	72	71.15683113	NA	0.04	0.012	104	31	NA	0.028000001	144	Elevated	2	2	1	2	3.2	No	Yes	Yes	No	No	No	No	47	2	No	middle income	pluie	NA	NA	non-stunted	non-stunted	-0.6	NA	33.29	2.75	175.47	470.88	0.17	NA
Male	RCA	24.52575862	NA	NA	159	26	337	156	53	93	91.61385093	NA	0.3	0.093	118	37	NA	0.041999999	127	Elevated	2	2	2	2	5.23	Yes	No	Yes	No	No	No	No	42	7	No	middle income	pluie	NA	NA	non-stunted	non-stunted	-0.67	NA	34.2	0.005	470.07	225.56	0.015	NA
Male	RCA	53.1939376	8.7	yes	234	16	315	113	44	50	62.87823967	0.012	0.18	0.026	163	23	15	0.01	NA	NA	2	1	2	1	9.78	No	No	No	Yes	No	No	No	46	4	No	middle income	pluie	yes	10200000	severely stunted	stunted	-4.25	NA	15.73	1.33	44.21	268.6	0.59	NA
Male	RCA	47.37482329	11.4	no	20	26	277	131	37	67	68.73573919	NA	0.06	0.012	215	46	NA	0.01	NA	NA	2	1	2	2	0.15	No	No	No	No	No	No	No	73	2	No	highest income	pluie	NA	NA	non-stunted	non-stunted	-1.22	NA	40.75	3.57	62.83	434.69	1.4	NA
Male	RCA	35.21057303	9.4	yes	52	28	297	129	40	61	68.02363654	NA	0.42	0.082	145	28	NA	0.01	NA	NA	2	1	2	1	0.39	No	No	Yes	No	No	No	No	46	5	No	middle income	pluie	NA	NA	non-stunted	non-stunted	0.44	NA	122.4	0.34	0.3	121.31	0.41	NA
Female	RCA	26.36683434	12	no	14	21	227	134	37	72	70.93811973	NA	0.06	0.012	745	138	NA	NA	NA	NA	2	2	2	2	2.53	Yes	No	Yes	No	No	No	No	55	5	No	highest income	pluie	NA	NA	non-stunted	non-stunted	-1.63	NA	20.89	1.99	63.7	428.38	0.6	NA
Female	RCA	27.09011408	11.8	no	24	10	387	128	39	74	71.75223479	NA	0.93	0.15	1057	170	NA	0.027000001	96	Elevated	2	1	2	2	0.01	No	No	No	No	No	No	No	41	3	No	middle income	pluie	NA	NA	non-stunted	non-stunted	-1.97	NA	20.08	7.56	43.01	150.71	0.03	NA
Female	RCA	35.96672913	8.6	yes	54.27	20	462	121	46	77	75.39536402	NA	0.21	0.03	149	21	NA	0.037999999	340	Elevated	3	1	2	2	25.85	Yes	No	Yes	No	No	No	No	31	4	No	middle income	pluie	yes	25900000	severely stunted	stunted	-4.13	NA	259.51	1.06	368.13	1103.2	4.89	NA
Male	RCA	44.02143538	11.6	no	27	29	233	166	39	89	83.21230787	NA	0.6	0.081	270	36	NA	0.111	210	Elevated	2	2	2	2	2.1	Yes	No	No	Yes	No	No	No	53	5	No	middle income	pluie	yes	1980000	non-stunted	non-stunted	-0.26	NA	11.49	2.14	0.3	136.28	0.11	NA
Female	RCA	40.04339678	11.3	no	19	15	304	167	40	71	77.98509468	NA	0.33	0.069	605	126	NA	NA	NA	NA	2	2	2	2	0.04	Yes	No	Yes	No	No	No	No	62	2	No	middle income	pluie	NA	NA	non-stunted	non-stunted	-0.7	NA	15.38	1.04	45.52	121.6	0.22	NA
Female	RCA	41.1283164	12.2	no	123	24	399	160	51	86	88.86475271	NA	0.23	0.06	947	244	NA	0.034000002	166	Elevated	2	2	2	2	0.16	Yes	No	Yes	No	No	No	No	90	4	No	middle income	pluie	NA	NA	non-stunted	non-stunted	-1.06	NA	17.8	0.75	45.52	158.31	0.78	NA
Male	RCA	30.50925469	10.5	yes	10	16	330	127	43	73	73.59783045	NA	1.5	0.404	942	253	NA	0.089000002	349	Elevated	2	1	2	2	2.17	No	No	No	No	No	No	No	73	5	No	middle income	pluie	NA	NA	non-stunted	non-stunted	-1.11	NA	10.83	1.25	0.3	163.06	0.66	NA
Male	RCA	30.08186212	11	no	44	21	311	155	38	72	75.13043968	NA	0.78	0.156	140	28	NA	0.244	21	Elevated	2	2	2	2	0.15	No	No	No	No	No	No	Yes	66	4	No	middle income	pluie	NA	NA	non-stunted	non-stunted	-1.06	NA	16.22	0.68	0.98	211.34	0.19	NA
Male	RCA	49.215899	11.4	no	25	26	317	140	41	73	74.83043173	NA	0.01	0.012	145	18	NA	0.039999999	242	Elevated	2	1	2	2	0.01	No	No	Yes	No	No	No	No	63	3	No	middle income	pluie	NA	NA	non-stunted	non-stunted	-0.07	NA	10.86	1.2	0.3	83.9	0.89	NA
Female	RCA	30.96952362	8.6	yes	77.72	13	339	120	14	59	46.27933372	0.012	0.3	0.043	446	64	16	0.01	NA	NA	2	1	1	1	34.89	No	No	No	Yes	No	No	No	78	2	No	middle income	pluie	yes	2355000	moderately stunted	stunted	-2.58	NA	8.29	0.9	41.11	94.42	0.6	NA
Female	RCA	40.3064076	9.2	yes	44	12	500	99	58	61	70.49056762	NA	0.04	0.012	802	227	NA	0.01	NA	NA	3	1	2	1	0.59	No	No	No	No	No	No	No	44	5	No	middle income	pluie	NA	NA	non-stunted	non-stunted	-1.84	NA	0.105	0.005	8.56	270.16	2.76	NA
Male	RCA	56.4815728	11.6	no	73.7	20	312	171	52	97	95.189796	NA	0.65	0.084	246	32	NA	0.075999998	267	Elevated	2	2	2	2	18.77	Yes	No	Yes	No	No	No	No	53	4	No	middle income	pluie	NA	NA	non-stunted	non-stunted	-0.52	NA	15.11	1.31	13.91	105.68	0.015	NA
Female	RCA	24.26274781	NA	NA	15.41	18	194	170	64	106	104.8684672	NA	1.48	0.246	2025	336	NA	NA	NA	NA	2	2	2	2	10.41	Yes	No	Yes	Yes	No	No	No	78	3	No	middle income	pluie	yes	26000000	moderately stunted	stunted	-2.36	NA	38.605	2.45	81.88	279.38	0.94	NA
Male	RCA	34.52016964	NA	NA	60	21	301	108	44	61	66.18131959	NA	0.05	0.012	NA	NA	NA	0.025	197	Elevated	2	1	2	1	0.93	No	No	No	Yes	No	No	Yes	35	5	No	lowest income	pluie	NA	NA	non-stunted	non-stunted	-0.55	NA	9.29	1.37	0.3	40.32	0.89	NA
Female	RCA	50.53095309	11.1	no	125.29	18	256	147	55	88	89.27315816	0.079999998	0.09	0.012	214	29	15	NA	NA	NA	2	1	2	2	21.8	Yes	No	Yes	No	No	No	No	34	5	No	middle income	pluie	yes	6450000	moderately stunted	stunted	-2.91	NA	0.105	0.73	0.3	1.075	1.13	NA
Female	RCA	50.46520038	10.5	yes	51	35	282	155	41	80	79.81205882	NA	0.24	0.075	70	22	NA	0.01	NA	NA	2	1	2	2	0.13	No	No	No	No	No	No	No	11	3	No	middle income	pluie	NA	NA	non-stunted	non-stunted	0.82	NA	26.39	0.6	72.73	359.85	1.1	NA
Female	RCA	37.28178321	11.4	no	84	NA	NA	NA	NA	NA	#NUM!	NA	0.2	0.04	NA	NA	NA	NA	NA	NA	NA	NA	NA	NA	0.3	Yes	Yes	Yes	No	No	No	No	NA	3	No	middle income	pluie	yes	2855000	moderately stunted	stunted	-2.67	NA	NA	NA	NA	NA	NA	NA
Female	RCA	46.8159253	11.4	no	56.95	16	189	133	29	72	65.2420169	NA	0.06	0.012	138	29	NA	0.01	NA	NA	2	2	1	2	14.09	No	No	No	No	No	No	Yes	78	2	No	middle income	seche	yes	25450000	severely stunted	stunted	-3.25	NA	NA	NA	NA	NA	NA	NA
Female	RCA	57.89525594	10.7	yes	343	29	311	144	41	78	77.22305593	NA	0.06	0.012	80	16	36	NA	NA	NA	2	1	2	2	1.82	No	No	No	No	No	No	No	42	3	No	middle income	seche	yes	2620000	severely stunted	stunted	-3.06	NA	8.54	1.2	0.3	229	0.68	NA
Female	RCA	35.21057303	11.8	no	264	13	233	133	51	81	81.90346562	NA	0.98	0.114	189	22	NA	0.76200002	152	Elevated	2	2	2	2	0.23	Yes	No	Yes	No	No	No	Yes	44	5	No	middle income	seche	NA	NA	non-stunted	non-stunted	-1.3	NA	35.34	2.06	33.05	288.76	0.83	NA
Male	RCA	32.51471217	10.2	yes	61	20	177	144	41	73	75.53642089	0.012	0.04	0.012	235	66	15	0.01	NA	NA	2	2	2	2	6.81	Yes	No	Yes	No	No	No	No	28	6	No	middle income	seche	yes	2975000	severely stunted	stunted	-3.15	NA	0.105	0.005	0.3	225.56	0.015	NA
Male	RCA	46.91455436	12.6	no	59	28	395	124	41	58	66.55967282	0.012	0.07	0.012	101	17	62	0.01	NA	NA	2	1	2	1	0.17	No	No	No	No	No	No	No	41	4	No	middle income	seche	yes	2950000	moderately stunted	stunted	-2.89	NA	0.105	0.005	0.3	79.58	0.015	NA
Male	RCA	26.56409245	9.7	yes	6	23	377	141	41	78	76.68301689	0.012	0.54	0.142	680	180	19	0.018999999	160	Elevated	2	2	2	2	0.01	Yes	No	No	No	No	No	No	9	3	No	middle income	seche	yes	2305000	moderately stunted	stunted	-2.21	NA	34.2	4.13	58.9	390.78	0.015	NA
Female	RCA	35.63796561	10.9	yes	15	25	188	188	66	120	114.1898959	0.012	0.39	0.08	151	31	15	0.011	276	Elevated	2	2	2	2	0.01	Yes	Yes	No	Yes	NA	NA	NA	48	5	No	middle income	seche	yes	2925000	moderately stunted	stunted	-2.59	NA	36.34	1.47	43.78	240.07	1.16	NA
Male	RCA	58.84867015	11.4	no	34	21	232	112	34	54	59.02421681	0.012	0.11	0.022	531	108	15	0.108	256	Elevated	2	1	1	1	0.1	Yes	Yes	Yes	Yes	No	No	No	45	2	No	middle income	seche	yes	2855000	severely stunted	stunted	-3.12	NA	9.37	0.54	39.31	214.25	0.37	NA
Female	RCA	59.17743367	6.4	yes	80.4	23	352	94	50	50	61.71005793	NA	0.81	0.138	135	23	79	NA	NA	NA	2	1	2	1	15.71	Yes	No	No	No	No	No	No	65	2	No	middle income	seche	yes	2930000	moderately stunted	stunted	-2.35	NA	28.37	3.21	42.84	311.77	1.24	NA
Female	RCA	24.88739849	6.5	yes	17	23	266	134	38	74	72.22818553	NA	0.82	0.084	351	36	NA	0.064999998	288	Elevated	2	2	2	2	0.06	Yes	No	No	No	No	No	No	61	5	No	middle income	seche	yes	2890000	severely stunted	stunted	-3.82	NA	552.77	0.26	0.98	91.95	0.015	NA
Male	RCA	51.81313082	NA	NA	NA	24	762	184	33	68	74.46409092	0.012	0.92	0.129	1301	182	24	0.01	NA	NA	3	2	1	2	NA	No	No	No	Yes	NA	NA	NA	35	3	No	middle income	seche	yes	21300000	moderately stunted	stunted	-2.46	NA	14.35	0.75	53.42	146.5	0.22	NA
Female	RCA	36.59137982	8.8	yes	6.03	22	198	215	74	133	128.3829272	0.012	0.47	0.082	300	52	15	0.046	20	Elevated	2	2	2	2	37.32	No	Yes	Yes	No	No	No	No	39	3	No	middle income	seche	yes	2805000	severely stunted	stunted	-3.72	NA	8.94	0.55	0.3	163.06	0.35	NA
Male	RCA	50.92546931	9.8	yes	75	24	494	109	43	56	64.02668158	NA	0.56	0.106	591	112	NA	0.01	NA	NA	2	1	2	1	0.01	Yes	No	Yes	No	No	No	Yes	44	3	No	middle income	seche	yes	1125000	moderately stunted	stunted	-2.78	NA	30.39	2.75	50.36	426.26	0.015	NA
Male	RCA	40.40503666	10.8	yes	86	22	389	90	36	50	54.51361778	0.012	0.32	0.047	596	88	16	0.014	197	Elevated	2	1	1	1	2.69	Yes	No	Yes	Yes	No	No	Yes	51	6	No	middle income	seche	yes	28400000	moderately stunted	stunted	-2.12	NA	34.84	1.52	53.42	392.69	0.94	NA
Female	RCA	26.62984515	10.9	yes	31	25	233	99	28	50	51.75127771	0.012	0.15	0.024	116	18	25	NA	NA	NA	2	1	1	1	0.17	No	No	No	Yes	No	No	No	67	6	No	middle income	seche	yes	2350000	moderately stunted	stunted	-2.67	NA	62.64	1.59	8.54	128.92	1.07	NA
Female	RCA	29.52296413	10.8	yes	108	19	281.29999	166.39999	35.299999	86.599998	79.82678226	0.012	0.37	0.077	266	56	42	0.102	201	Elevated	2	2	1	2	0.58	Yes	No	Yes	No	No	No	No	32	5	No	middle income	seche	yes	2860000	severely stunted	stunted	-4	NA	4.97	0.9	24.3	207.72	0.6	NA
Female	RCA	28.10928099	10.1	yes	NA	15.1	366.60001	100.1	25.5	53.299999	51.43204818	NA	0.25	0.104	1343	558	15	0.050000001	34	Elevated	2	1	1	1	NA	No	No	No	No	No	No	No	42	2	No	middle income	seche	yes	2700000	moderately stunted	stunted	-2.21	NA	NA	NA	NA	NA	NA	NA
Male	RCA	37.93931025	8	yes	157.45	15.4	224.60001	74.300003	29.5	43.799999	45.7890517	0.022	0.14	0.022	152	24	31	0.023	175	Elevated	2	1	1	1	19.65	Yes	No	Yes	Yes	No	No	Yes	25	2	No	middle income	seche	yes	2950000	severely stunted	stunted	-3.67	NA	11.78	1.78	22.18	143.5	1.42	NA
Male	RCA	29.95035671	10.4	yes	8	21.299999	368	98.099998	34.400002	50.799999	55.55166199	0.012	0.71	0.09	249	31	30	0.015	149	Elevated	2	1	1	1	0.01	No	No	No	No	No	No	No	35	4	No	middle income	seche	yes	2290000	severely stunted	stunted	-3.5	NA	0.105	0.005	8.56	142.13	0.015	NA
Male	RCA	31.72567972	NA	NA	NA	18.299999	319.89999	125.8	41.5	64.099998	69.42708289	NA	0.75	0.217	340	98	NA	0.13500001	13	Elevated	2	1	2	1	NA	Yes	No	Yes	Yes	No	No	No	78	4	No	middle income	seche	yes	2785000	moderately stunted	stunted	-2.91	NA	11.89	0.32	0.3	108.94	0.22	NA
Male	RCA	25.97231811	8.5	yes	88	9.6000004	125.3	93.400002	39.200001	58.799999	59.93356261	0.012	0.71	0.072	1448	146	17	NA	NA	NA	1	1	2	1	1.01	Yes	Yes	Yes	Yes	No	No	No	78	5	No	middle income	seche	yes	2730000	moderately stunted	stunted	-2.77	NA	26.18	4.34	65.26	254.08	1.07	NA
Female	RCA	44.97484959	11.3	no	11	16.700001	252.10001	109.9	38.599998	58.5	62.84155845	NA	0.88	0.109	187	23	NA	0.011	NA	NA	2	1	2	1	0.09	No	No	Yes	No	No	No	No	71	5	No	lowest income	seche	NA	NA	severely stunted	stunted	-3.32	NA	43.83	5.325	45.4	287.17	1.715	NA
Female	RCA	24.26274781	11.7	no	12	22.59	331.67999	85.980003	29.200001	51.349998	50.517314	0.012	1.11	0.146	145	19	15	0.01	NA	NA	2	1	1	1	0.11	No	No	No	No	No	No	No	43	4	No	middle income	seche	yes	2855000	moderately stunted	stunted	-2.63	NA	18.64	0.43	35.8	156.19	0.48	NA
Female	RCA	47.93372127	NA	NA	NA	29	294	153	45	87	84.29614856	0.012	0.4	0.044	318	35	43	0.056000002	252	Elevated	2	2	2	2	NA	Yes	No	Yes	No	No	No	No	44	6	No	middle income	seche	yes	11650000	moderately stunted	stunted	-2.27	NA	NA	NA	NA	NA	NA	NA
Male	RCA	28.37229181	NA	NA	NA	18	337	89	43	48	56.84599858	0.012	0.53	0.08	577	87	21	0.01	NA	NA	2	1	2	1	NA	Yes	No	No	No	NA	NA	NA	63	4	No	middle income	seche	yes	2585000	moderately stunted	stunted	-2.84	NA	17.33	1.04	63.7	186.42	0.015	NA
Male	RCA	28.37229181	9.1	yes	8	16	494	131	30	48	57.35147554	0.012	0.05	0.012	499	131	80	0.061000001	38	Elevated	3	1	1	1	0.93	Yes	No	Yes	No	No	No	No	29	4	No	middle income	seche	yes	29000000	severely stunted	stunted	-3.96	NA	0.105	0.005	8.56	167.68	0.015	NA
Male	RCA	24.82164579	8.4	yes	17	14	470	117	37	57	62.72213225	NA	0.08	0.012	329	52	NA	0.035	265	Elevated	3	1	2	1	0.94	Yes	Yes	Yes	No	No	No	No	39	3	No	middle income	seche	yes	2850000	severely stunted	stunted	-3.39	NA	10.03	0.17	22.34	90.01	0.19	NA
Female	RCA	30.83801821	10	yes	27	18.83	184.35001	95.160004	31.01	53.09	53.90838414	0.012	0.31	0.071	124	28	16	0.057999998	229	Elevated	2	1	1	1	3.63	Yes	No	Yes	No	No	No	No	33	4	No	middle income	seche	NA	NA	moderately stunted	stunted	-2.78	NA	4.97	0.005	0.3	70.3	0.25	NA
Female	RCA	30.83801821	11	no	34	20.700001	233.89999	125.5	43.599998	73.199997	73.71350911	0.012	0.66	0.126	2003	382	15	NA	NA	NA	2	1	2	2	4.1	Yes	No	Yes	No	No	No	No	30	4	No	middle income	seche	NA	NA	moderately stunted	stunted	-2.81	NA	15.15	1.61	63.54	228.19	1.56	NA
Male	RCA	35.60508926	10.4	yes	52.93	13.7	345.79999	104.8	21.299999	61.900002	51.69840879	0.056000002	0.25	0.034	113	15	262	0.01	NA	NA	2	1	1	1	27.93	Yes	Yes	Yes	No	No	No	No	32	4	No	middle income	seche	yes	2790000	severely stunted	stunted	-3.13	NA	35.95	3.86	54.76	539.96	0.17	NA
Female	RCA	27.02436138	11.3	no	65.66	13.9	156	130.39999	41.200001	77.800003	74.76840787	0.012	0.1	0.014	NA	NA	15	0.01	NA	NA	2	1	2	2	42.84	Yes	Yes	Yes	No	No	No	No	78	4	No	middle income	seche	yes	2235000	moderately stunted	stunted	-2.93	NA	24.81	1.75	34.86	283.35	0.015	NA
Male	RCA	40.50366571	10.4	yes	263	26.4	344.79999	117.8	38.400002	57.900002	63.98110043	0.02	0.64	0.088	1772	241	58	0.01	NA	NA	2	1	2	1	0.01	No	No	No	No	No	No	Yes	78	6	No	middle income	seche	yes	2685000	moderately stunted	stunted	-2.93	NA	17.88	0.92	35.95	177.25	0.56	NA
Female	RCA	27.58325936	12.6	no	17	25.4	260.20001	105.7	34.299999	61.799999	60.73688589	NA	0.68	0.158	766	178	NA	0.01	NA	NA	2	1	1	1	0.01	No	No	No	No	No	No	No	45	3	No	middle income	seche	NA	NA	non-stunted	non-stunted	0.36	NA	13.86	1.06	28.74	186.37	0.5	NA
Female	RCA	38.99135352	9.9	yes	28	33.700001	249.89999	153	39.900002	67.900002	74.56094066	NA	0.62	0.111	470	84	NA	0.118	58	Elevated	2	2	2	2	0.19	No	No	Yes	No	No	No	No	23	5	No	middle income	seche	NA	NA	non-stunted	non-stunted	-0.83	NA	11.29	0.89	45.99	135.31	0.3	NA
Female	RCA	38.43245553	12.3	no	16	25.299999	515.59998	174.3	45.299999	80.800003	86.08661913	NA	0.04	0.012	105	29	NA	0.01	NA	NA	3	2	2	2	0.06	Yes	No	Yes	No	No	No	No	81	4	No	middle income	seche	NA	NA	non-stunted	non-stunted	0.43	NA	9.7	0.5	36.94	166.96	0.36	NA
Female	RCA	33.82976625	11.5	no	26	23.4	314.5	169.60001	43.799999	84.199997	85.52058902	NA	0.06	0.012	82	16	NA	0.01	NA	NA	2	2	2	2	4.4	Yes	Yes	Yes	No	No	No	No	70	5	No	middle income	seche	NA	NA	non-stunted	non-stunted	-0.82	NA	15.38	0.9	30.77	169.78	0.015	NA
Female	RCA	41.65433803	10.8	yes	68.34	13.2	507	83	31.9	45.900002	49.53290813	NA	0.04	0.012	72	20	15	0.011	260	Elevated	3	1	1	1	35.11	Yes	No	Yes	No	No	No	No	NA	4	No	middle income	seche	yes	1780000	severely stunted	stunted	-3.19	NA	32.67	0.005	23.55	848.04	0.68	NA
Female	RCA	32.61334122	12.6	no	23	21.200001	506.29999	152.60001	39.299999	70	74.87699047	NA	0.16	0.023	121	18	NA	0.086999997	233	Elevated	3	2	2	2	0.01	Yes	No	Yes	No	No	No	Yes	98	3	No	middle income	seche	NA	NA	non-stunted	non-stunted	-1.19	NA	65.75	0.005	40.53	167.68	0.015	NA
Male	RCA	29.25995332	8.4	yes	50	21.200001	457.39999	146.60001	37	73.800003	73.69941396	0.012	0.96	0.142	1289	191	79	0.045000002	322	Elevated	3	2	2	2	9.4	No	No	Yes	No	No	No	No	78	2	No	middle income	seche	yes	2790000	severely stunted	stunted	-3.03	NA	8.69	0.54	45.99	169.59	0.33	NA
Male	RCA	36.98589604	12.3	no	10	34.700001	263.79999	145.60001	34.700001	72	71.38513681	NA	0.04	0.012	105	30	NA	0.052000001	149	Elevated	2	2	1	2	0.01	No	No	No	No	No	No	No	61	4	No	middle income	seche	yes	2035000	moderately stunted	stunted	-2.19	NA	8.64	0.26	0.3	222.98	0.12	NA
Male	RCA	27.12299043	10.7	yes	58	24.1	269	121.3	31.299999	52.099998	58.26587557	NA	0.05	0.012	76	19	NA	0.015	195	Elevated	2	1	1	1	1.43	No	No	No	No	No	No	No	78	5	No	middle income	seche	yes	2640000	severely stunted	stunted	-4.79	NA	11.22	0.72	0.3	134.61	0.32	NA
Female	RCA	43.56116645	11.5	no	45	14	227.60001	94.400002	39.400002	56.700001	59.52285739	NA	0.45	0.082	428	78	NA	0.01	NA	NA	2	1	2	1	0.44	Yes	No	No	No	No	No	No	NA	3	No	middle income	seche	NA	NA	moderately stunted	stunted	-2.31	NA	10.89	0.39	59.2	113.09	0.49	NA
Female	RCA	36.69000888	10.6	yes	93	30.700001	224.3	129.10001	37.700001	68.199997	69.23898048	NA	NA	0.196	NA	NA	NA	0.01	136	Elevated	2	1	2	2	0.01	Yes	No	Yes	No	No	No	No	33	5	No	middle income	seche	NA	NA	severely stunted	stunted	-3.79	NA	NA	NA	NA	NA	NA	NA
Male	RCA	42.54199954	9.3	yes	31	21.799999	327	92	20.5	49.700001	45.42546294	0.012	0.38	0.063	248	40	15	0.021	33	Elevated	2	1	1	1	0.31	No	No	No	No	No	No	No	26	4	No	middle income	seche	yes	2950000	severely stunted	stunted	-3.93	NA	149.44	0.42	7.63	132.59	0.49	NA
Female	RCA	53.2596903	10.8	yes	44	16	429.70001	121.6	32.299999	65.199997	63.50304541	0.024	0.07	0.018	332	93	61	NA	NA	NA	2	1	1	1	0.01	Yes	No	Yes	No	No	No	Yes	39	5	No	highest income	seche	NA	NA	severely stunted	stunted	-4.54	NA	159.87	1.52	49.21	197.02	1.99	NA
Male	RCA	48.26248479	11.2	no	218	21.700001	282.60001	124.9	47.099998	70.300003	74.50399433	NA	0.89	0.146	118	20	NA	0.01	NA	NA	2	1	2	2	1.88	No	No	No	No	No	No	Yes	4	2	No	middle income	seche	NA	NA	non-stunted	non-stunted	-0.95	NA	0.105	0.005	11.32	644.79	0.4	NA
Male	RCA	25.97231811	7.7	yes	12	27.200001	367.29999	154.2	47.299999	64.699997	77.85441671	0.037999999	0.41	0.063	460	70	NA	0.162	43	Elevated	2	2	2	1	5.77	Yes	No	Yes	No	No	No	Yes	31	2	No	middle income	seche	yes	140000000	moderately stunted	stunted	-2.64	NA	13.77	0.36	34.6	207.75	0.34	NA
Male	RCA	26.07094717	8.3	yes	27.47	11	183.5	104.2	40.900002	61.700001	64.06567502	0.012	0.24	0.032	438	57	15	0.01	NA	NA	2	1	2	1	14.73	Yes	No	No	No	No	No	No	78	2	No	middle income	seche	no	0	severely stunted	stunted	-4.55	NA	17.66	0.005	26.56	820.67	1.11	NA
Female	RCA	45.66525298	7.9	yes	186	17.700001	478.39999	83.599998	35.400002	43.799999	50.609015	0.012	0.21	0.037	262	47	15	0.012	85	Elevated	3	1	1	1	0.01	No	No	No	No	No	No	Yes	83	4	No	middle income	seche	yes	16000000	severely stunted	stunted	-3.23	NA	41.6	0.45	7.63	391.04	0.34	NA
Female	RCA	27.3531249	12.7	no	11	28.4	355.79999	137.5	33.5	61.099998	65.53343015	NA	0.56	0.085	404	61	NA	0.01	NA	NA	2	2	1	1	0.04	No	No	No	No	No	No	No	81	5	No	middle income	seche	NA	NA	non-stunted	non-stunted	0.36	NA	0.105	0.005	0.3	14.1	0.47	NA
Female	RCA	28.01065194	12.4	no	44	21.9	240.89999	151	52.400002	89	88.96777973	NA	1.11	0.154	175	24	NA	0.014	26	Elevated	2	2	2	2	0.35	No	No	No	No	No	No	No	62	4	No	middle income	seche	yes	2460000	moderately stunted	stunted	-2.07	NA	0.105	0.005	3.97	565.32	0.35	NA
Male	RCA	57.63224513	11.3	no	75	15.5	326.5	118.3	36	70.900002	67.08794633	0.012	0.35	0.049	333	46	31	0.01	NA	NA	2	1	1	2	0.89	No	No	No	No	No	No	No	NA	3	No	middle income	seche	yes	2055000	severely stunted	stunted	-3.44	NA	0.105	0.005	21.99	348.26	0.45	NA
Male	RCA	28.04352829	10.4	yes	3	36.599998	440.79999	164	52.5	81.599998	88.89918234	NA	0.64	0.164	188	48	NA	0.1	338	Elevated	3	2	2	2	1.74	Yes	No	Yes	No	No	No	No	65	4	No	middle income	seche	NA	NA	non-stunted	non-stunted	-0.84	NA	3.39	0.005	16.12	855.44	0.52	NA
Female	RCA	44.12006444	11.1	no	41	25.799999	509.29999	93.199997	29.9	53.5	53.02495267	0.012	0.05	0.012	226	56	24	0.01	NA	NA	3	1	1	1	0.03	No	No	No	No	No	No	No	32	4	No	middle income	seche	yes	2555000	severely stunted	stunted	-3.37	NA	0.105	1.25	0.3	60.37	0.58	NA
Male	RCA	46.78304895	11.5	no	21	23.09	288.67999	108.28	39.049999	61.990002	63.9975932	0.074000001	0.77	0.131	316	54	15	0.01	NA	NA	2	1	2	1	0.17	Yes	No	Yes	No	NA	NA	NA	48	5	No	middle income	seche	yes	460000	severely stunted	stunted	-4.9	NA	12.73	0.71	42.79	331.42	2.32	NA
Male	RCA	35.53933656	10.3	yes	16	24.1	338	135.10001	37.400002	58.799999	66.72697573	0.02	0.27	0.069	371	96	40	0.068000004	328	Elevated	2	2	2	1	0.16	No	No	No	No	No	No	No	NA	5	No	middle income	seche	yes	2545000	moderately stunted	stunted	-2.76	NA	13.33	0.45	15.9	195.91	0.4	NA
Female	RCA	57.36923431	11.5	no	82	11.4	380.79999	83.699997	25.299999	38.5	43.36129313	NA	0.35	0.074	178	38	NA	NA	NA	NA	2	1	1	1	4.14	Yes	Yes	Yes	No	No	No	Yes	78	3	No	lowest income	seche	yes	2305000	severely stunted	stunted	-3.18	NA	9.9	0.005	20.39	1697.88	0.57	NA
Male	RCA	35.24344939	12.6	no	55	27.1	494	116.5	28.5	58.799999	58.01175908	0.024	0.07	0.012	268	45	15	0.043000001	203	Elevated	3	1	1	1	0.1	No	No	No	No	No	No	Yes	30	5	No	middle income	seche	yes	2725000	moderately stunted	stunted	-2.88	NA	0.105	0.005	12.11	113.09	0.25	NA
Male	RCA	48.49261926	11.2	no	13	14	306.20001	76.800003	24.9	44	43.81987021	0.012	0.69	0.075	2302	252	15	0.01	NA	NA	2	1	1	1	0.31	Yes	No	Yes	No	No	No	No	78	5	No	middle income	seche	yes	14000000	severely stunted	stunted	-4.82	NA	18.4	2.24	70.19	292.02	0.67	NA
Female	RCA	32.81059934	10.8	yes	46	20.299999	365.39999	116.7	39.099998	59.400002	64.7159529	0.012	0.07	0.012	119	21	15	0.023	142	Elevated	2	1	2	1	1.92	Yes	No	Yes	No	No	No	No	50	5	No	highest income	seche	yes	2820000	severely stunted	stunted	-3.68	NA	258.85	0.72	0.3	63.3	0.015	NA
Female	RCA	27.09011408	9.9	yes	8	8.5	223.8	102	39.700001	58.5	61.87504368	0.012	0.48	0.15	504	158	30	0.028000001	101	Elevated	2	1	2	1	0.46	Yes	Yes	Yes	No	No	No	No	46	5	No	highest income	seche	NA	NA	severely stunted	stunted	-3.15	NA	0.105	0.005	11.32	1026.03	0.55	NA
Male	RCA	26.72847421	11.6	no	15	34	250.10001	146.8	40.700001	70.900002	75.10270412	0.012	0.75	0.17	597	136	15	0.064000003	145	Elevated	2	2	2	2	0.21	No	No	No	No	No	No	No	71	3	No	middle income	seche	NA	NA	severely stunted	stunted	-3.48	NA	6.56	0.39	35.83	171.52	0.31	NA
Male	RCA	48.68987737	10.6	yes	46.9	18.799999	145.8	105.6	38.400002	58.5	61.90375741	NA	0.24	0.038	280	45	NA	0.057999998	258	Elevated	2	1	2	1	55.47	No	No	Yes	Yes	No	No	No	41	5	No	middle income	seche	NA	NA	non-stunted	non-stunted	-1.83	NA	14.06	0.2	12.11	145.94	0.43	NA
Female	RCA	25.0189039	9.7	yes	6	19.200001	274.60001	150.39999	36.599998	63.5	70.44240876	NA	0.89	0.15	196	33	NA	0.01	NA	NA	2	2	1	1	2.32	Yes	No	Yes	No	No	No	No	36	3	No	middle income	seche	NA	NA	non-stunted	non-stunted	-0.13	NA	32.78	0.2	30.81	151.17	0.37	NA
Male	RCA	37.0845251	10.6	yes	79	38.299999	810.90002	142.60001	41.299999	57.5	69.70209216	0.012	0.21	0.033	340	54	24	NA	NA	NA	3	2	2	1	0.01	No	No	No	No	No	No	No	78	2	No	middle income	seche	NA	NA	severely stunted	stunted	-5.67	NA	2.3	0.39	19.29	83	0.34	NA
Male	RCA	60.06509518	9.2	yes	119	22.799999	495.89999	86.900002	31.299999	45.299999	49.7608092	0.032000002	0.23	0.034	152	22	15	0.016000001	NA	NA	2	1	1	1	2.45	No	No	No	Yes	No	No	No	32	3	No	middle income	seche	NA	NA	severely stunted	stunted	-3.99	NA	2.77	0.26	0.3	156.34	0.25	NA
Female	RCA	29.45721143	11.7	no	11	18.799999	478.60001	153.7	48.799999	82.599998	85.24938196	NA	0.45	0.065	112	16	NA	0.01	111	Elevated	3	2	2	2	0.01	Yes	No	No	Yes	No	No	No	7	7	No	middle income	seche	NA	NA	non-stunted	non-stunted	-0.65	NA	23.68	0.005	30.83	680.33	0.63	NA
Male	RCA	24.85452214	11	no	24	16	279.20001	118	36.299999	57.599998	62.71966012	NA	0.82	0.161	441	86	NA	0.048	226	Elevated	2	1	1	1	0.37	Yes	Yes	Yes	Yes	No	No	No	78	2	No	middle income	seche	NA	NA	severely stunted	stunted	-3.24	NA	0.105	0.005	11.32	639.25	0.35	NA
Male	RCA	43.85705362	11.6	no	70	23.9	327.70001	198.7	48.400002	81.400002	92.16284814	NA	0.48	0.077	281	45	NA	0.039999999	197	Elevated	2	2	2	2	0.01	Yes	No	Yes	No	No	No	No	62	5	No	middle income	seche	NA	NA	non-stunted	non-stunted	-0.98	NA	1.81	0.33	0.3	1.075	0.19	NA
Female	RCA	44.51458066	9.5	yes	83.08	20.9	290.20001	103.5	29.5	55.700001	55.40375366	NA	0.3	0.045	172	26	15	0.07	297	Elevated	2	1	1	1	17.92	Yes	No	Yes	No	No	No	Yes	51	4	No	middle income	seche	NA	NA	severely stunted	stunted	-4.28	NA	6.74	0.33	12.11	176.48	0.34	NA
Male	RCA	33.89551895	6.7	yes	302.17	15.2	270.39999	121.7	41.099998	67.699997	69.70121407	NA	0.56	0.057	236	24	15	0.017999999	109	Elevated	2	1	2	2	11.24	Yes	No	Yes	No	No	No	No	43	6	No	middle income	seche	NA	NA	severely stunted	stunted	-3.38	NA	9.46	0.55	7.63	92.37	0.37	NA
Male	RCA	51.55012	8.3	yes	70.35	10.7	125.2	117.3	33.200001	68.699997	64.43635156	NA	0.31	0.056	232	41	NA	0.22	93	Elevated	1	1	1	2	48.3	No	No	No	No	No	No	No	26	4	No	middle income	seche	NA	NA	severely stunted	stunted	-3.24	NA	18.73	0.005	25.08	733.58	0.57	NA
Male	RCA	35.47358385	9.8	yes	19	36.900002	404.20001	107.5	27.299999	31.700001	45.31167574	0.029999999	0.52	0.077	1468	216	15	0.086000003	237	Elevated	2	1	1	1	0.01	Yes	No	No	No	No	No	No	78	2	No	middle income	seche	no	0	severely stunted	stunted	-3.87	NA	13.92	0.005	46.02	923.3	1.54	NA
Female	RCA	43.13377388	12	no	43	25.200001	393.20001	136.5	37.5	67.900002	70.30905089	0.012	0.22	0.032	NA	NA	35	0.035	211	Elevated	2	2	2	2	0.01	No	No	No	No	No	No	No	98	3	No	middle income	seche	yes	1820000	severely stunted	stunted	-3.1	NA	41.38	0.33	0.3	55.81	0.37	NA
Male	RCA	33.46812638	11.7	no	54	17.700001	223.5	112	37.700001	60.200001	63.34591703	0.012	0.06	0.012	179	35	15	0.037999999	353	Elevated	2	1	2	1	0.01	Yes	No	No	No	No	No	Yes	78	5	No	middle income	seche	yes	2575000	severely stunted	stunted	-3.46	NA	12.88	0.78	7.63	223.97	1.52	NA
Male	RCA	33.53387908	11.2	no	12	25.4	238.39999	122.9	43	61.799999	68.86569511	0.012	0.35	0.063	262	47	15	0.01	NA	NA	2	1	2	1	0.01	Yes	No	Yes	No	No	No	Yes	46	5	No	middle income	seche	yes	2065000	severely stunted	stunted	-4.72	NA	14.06	0.65	38.21	176.48	2.87	NA
Female	RCA	29.55584048	11.7	no	58	18.799999	257.20001	150	44.299999	77.099998	80.01715648	NA	0.29	0.047	292	47	NA	0.034000002	63	Elevated	2	2	2	2	5.31	Yes	No	Yes	No	No	No	No	51	4	No	highest income	seche	NA	NA	moderately stunted	stunted	-2.01	NA	15.19	5.3	76.49	1369.69	3.87	NA
Male	RCA	59.14455732	11.2	no	29	NA	NA	NA	NA	NA	#NUM!	NA	0.58	0.13	NA	NA	NA	NA	NA	NA	NA	NA	NA	NA	0.01	No	No	No	No	No	No	Yes	NA	4	No	middle income	seche	NA	NA	non-stunted	non-stunted	-1.41	NA	NA	NA	NA	NA	NA	NA
Female	RCA	32.35033041	10.8	yes	33	23.6	360.39999	102.3	36.599998	55.400002	59.195518	NA	0.55	0.161	481	141	NA	0.01	NA	NA	2	1	1	1	0.69	Yes	No	Yes	Yes	No	No	No	75	4	No	middle income	pluie	NA	NA	non-stunted	non-stunted	-1.36	NA	4.41	0.005	28.01	744.04	0.58	NA
Male	RCA	55.5281586	11.2	no	37.52	18.9	285.5	106.4	29.799999	59.299999	57.28894894	NA	0.62	0.066	362	38	NA	0.01	NA	NA	2	1	1	1	21.03	Yes	No	No	No	No	No	Yes	3	3	No	middle income	pluie	NA	NA	non-stunted	non-stunted	-0.16	NA	10.42	1.69	19.29	115.95	0.43	NA
Male	RCA	58.42127758	14.1	no	49	23.299999	269.39999	163.89999	45.799999	79.099998	84.05049769	NA	0.44	0.119	738	201	NA	NA	NA	NA	2	2	2	2	0.01	No	No	No	No	No	No	No	80	4	No	highest income	pluie	NA	NA	non-stunted	non-stunted	-0.63	NA	6.01	0.71	0.3	200.67	0.22	NA
Male	RCA	56.51444916	10.1	yes	308.87	7.5	311.5	181.2	18.9	84.400002	66.11816899	NA	0.53	0.141	117	31	NA	0.034000002	25	Elevated	2	2	1	2	222.07	Yes	No	Yes	No	No	No	Yes	91	4	No	middle income	pluie	NA	NA	non-stunted	non-stunted	-0.99	NA	10.58	0.78	7.63	214.75	0.4	NA
Male	RCA	24.75589309	11.6	no	26	20.9	239.39999	103.1	24.4	49.400002	49.90282741	NA	0.25	0.036	160	23	NA	0.085000001	259	Elevated	2	1	1	1	0.01	No	No	No	No	No	No	No	NA	6	No	middle income	pluie	NA	NA	non-stunted	non-stunted	0.07	NA	140.92	0.005	58.85	658.55	0.98	NA
Female	RCA	27.64901207	10.3	yes	73.7	17.1	384.10001	145.89999	39	67.199997	72.58212979	NA	0.42	0.055	177	23	NA	0.141	39	Elevated	2	2	2	2	10.45	No	No	No	No	No	No	Yes	42	5	No	middle income	pluie	NA	NA	moderately stunted	stunted	-2	NA	14.92	0.68	0.3	311.11	0.015	NA
Female	RCA	42.27898872	10.7	yes	42	26.4	465.39999	137	43.400002	78.199997	77.47097428	NA	0.41	0.088	1112	237	NA	0.01	NA	NA	3	2	2	2	0.01	No	No	No	No	No	No	Yes	101	6	No	highest income	pluie	NA	NA	non-stunted	non-stunted	1	NA	0.105	0.005	0.3	124.36	2.72	NA
Male	RCA	48.36111385	11	no	17	18.700001	473.29999	124	39	64.699997	67.88859971	NA	0.59	0.093	359	56	NA	NA	NA	NA	2	1	2	1	8.98	No	No	No	No	No	No	No	43	5	No	middle income	pluie	NA	NA	moderately stunted	stunted	-2	NA	20.4	5.33	25.36	153.76	0.61	NA
Male	RCA	47.04605977	11.5	no	151	24.9	272	138.3	38.599998	66.699997	70.8780497	NA	0.6	0.065	704	76	NA	0.025	134	Elevated	2	2	2	1	1.35	Yes	No	No	No	No	No	No	NA	6	No	highest income	pluie	NA	NA	non-stunted	non-stunted	-1.8	NA	6.74	0.26	0.3	113.09	0.31	NA
Female	RCA	35.53933656	11	no	27	28.6	310.5	126.7	39.700001	63.200001	68.24875593	NA	0.32	0.062	162	31	NA	0.011	117	Elevated	2	1	2	1	0.01	No	No	No	No	No	No	No	81	3	No	middle income	pluie	NA	NA	non-stunted	non-stunted	0.99	NA	10.58	0.005	9.17	630.9	0.43	NA
Male	RCA	56.94184173	12.1	no	36	15.8	310.70001	178.8	44.200001	86	87.92170099	NA	0.06	0.012	403	82	NA	0.01	NA	NA	2	2	2	2	0.01	No	No	No	No	No	No	No	24	6	No	middle income	pluie	NA	NA	non-stunted	non-stunted	0.16	NA	13.47	0.26	12.11	124.36	1.55	NA
Female	RCA	28.43804451	11.6	no	10	17.5	395	168.3	44	71.900002	81.0504129	NA	0.27	0.06	373	83	NA	NA	NA	NA	2	2	2	2	0.01	No	No	No	No	No	No	No	67	6	No	middle income	pluie	NA	NA	non-stunted	non-stunted	-0.57	NA	18.67	0.71	19.29	156.34	0.61	NA
Male	RCA	49.74192064	11.2	no	22	19.299999	192.5	180.89999	68.699997	118.8	113.8685789	NA	NA	0.315	NA	NA	NA	0.01	NA	NA	2	2	2	2	1.26	Yes	No	Yes	No	No	No	No	87	4	No	middle income	pluie	NA	NA	non-stunted	non-stunted	-1.06	NA	11.97	1.62	40.53	246.54	0.91	NA
Female	Madagascar	51.87888352	11.7	no	8.42	NA	NA	NA	NA	NA	#NUM!	NA	0.54	0.165	NA	NA	NA	NA	NA	NA	NA	NA	NA	NA	3	No	No	No	No	Yes	Yes	No	NA	4	No	middle income	pluie	NA	NA	non-stunted	non-stunted	-1.57	NA	NA	NA	NA	NA	NA	NA
Male	Madagascar	41.85159615	11.7	no	19.35	22.959999	373.73001	125.8	26.049999	53.48	55.96200297	0.012	0.05	0.012	258	66	19	0.01	NA	NA	2	1	1	1	3	No	No	No	No	No	No	No	NA	4	No	lowest income	pluie	yes	5950000	moderately stunted	stunted	-2.67	NA	37.34	8.32	150.08	1437.38	3.5	NA
Female	Madagascar	55.62678765	12.7	no	40.26	19.940001	354.92999	155.14	38.779999	76.610001	77.24535075	NA	0.06	0.017	431	117	NA	0.01	NA	NA	2	1	2	2	6	Yes	Yes	Yes	No	No	Yes	No	NA	2	No	lowest income	pluie	NA	NA	moderately stunted	stunted	-2.02	NA	15.79	1.64	56.81	372.58	1.46	NA
Male	Madagascar	34.45441694	NA	NA	NA	NA	NA	NA	NA	NA	#NUM!	NA	0.79	0.118	NA	NA	NA	NA	NA	NA	NA	NA	NA	NA	NA	No	No	No	No	No	Yes	No	NA	3	No	middle income	pluie	NA	NA	non-stunted	non-stunted	-0.57	NA	NA	NA	NA	NA	NA	NA
Male	Madagascar	29.78597495	11.8	no	121.34	17.83	132.24001	116.01	33.380001	68.93	64.3867766	NA	3.52	0.211	10637	637	NA	0.027000001	292	Elevated	1	1	1	2	6	Yes	Yes	Yes	No	Yes	Yes	No	NA	3	No	highest income	pluie	NA	NA	moderately stunted	stunted	-2.09	10.20212707	0.105	1.91	39.82	256.44	1.01	44.1821904
Male	Madagascar	41.32557451	NA	NA	NA	27.16	310.07999	182.37	41.07	67.099998	79.50605462	NA	0.08	0.027	906	285	NA	0.093000002	31	Elevated	2	2	2	2	NA	Yes	Yes	Yes	No	Yes	No	No	NA	2	No	lowest income	pluie	NA	NA	moderately stunted	stunted	-2.27	12.27679748	13.36	1.21	95.94	1155.92	44.82	50.54298299
Male	Madagascar	35.96672913	9.9	yes	19.94	30	450.48001	192.66	75.110001	96.949997	111.9469781	NA	0.88	0.111	302	38	NA	0.012	220	Elevated	3	2	2	2	3	Yes	No	No	No	Yes	Yes	No	NA	1	No	lowest income	pluie	NA	NA	severely stunted	stunted	-5.23	19.82232589	0.105	0.19	28.74	488.38	0.31	20.3161544
Male	Madagascar	44.21869349	11.3	no	43.27	22.17	407.04001	157.32001	47.700001	80.800003	84.6391403	NA	1.06	0.208	1004	197	NA	0.01	NA	NA	3	2	2	2	3	Yes	No	No	Yes	Yes	Yes	No	NA	2	No	lowest income	pluie	NA	NA	moderately stunted	stunted	-2.02	NA	192.83	16.83	107.19	1542.83	2.75	NA
Male	Madagascar	25.18328566	12	no	39.29	19.6	309.23001	119.64	32.900002	62.48	62.65241027	NA	0.1	0.014	228	32	NA	NA	NA	NA	2	1	1	1	3	Yes	No	No	No	Yes	Yes	Yes	NA	2	No	lowest income	pluie	no	151500	severely stunted	stunted	-4.36	NA	165.42	0.45	25.05	899.07	0.35	NA
Female	Madagascar	50.66245849	12.5	no	20.97	26.299999	485.69	196.94	49.869999	72.519997	89.30525678	NA	0.39	0.058	1030	153	NA	0.01	NA	NA	2	2	2	2	3	Yes	Yes	No	No	Yes	No	No	NA	3	No	lowest income	pluie	NA	NA	non-stunted	non-stunted	-0.06	NA	20.1	0.98	46.77	2113.5	0.86	NA
Male	Madagascar	31.29828714	11.2	no	16.65	21.59	496.64999	159.47	43.169998	62.360001	75.43780536	NA	0.83	0.125	639	96	NA	0.01	NA	NA	3	2	2	1	3	No	No	No	No	No	No	No	NA	4	No	lowest income	pluie	NA	NA	severely stunted	stunted	-4.31	NA	17.15	0.005	18.73	1194.47	0.84	NA
Female	Madagascar	49.9720551	12.1	no	68.05	33.07	429.32001	151.00999	36.619999	60.009998	69.23343396	0.012	0.09	0.017	405	80	15	0.01	NA	NA	2	1	1	1	3	No	No	Yes	No	Yes	Yes	No	NA	3	Yes	lowest income	pluie	yes	1750000	severely stunted	stunted	-3.51	NA	58.52	2.17	78.71	2380.21	0.31	NA
Female	Madagascar	38.39957918	11.9	no	59.98	29.77	613.82001	170.61	30.83	70.5	71.84375804	NA	0.63	0.144	356	81	NA	0.01	NA	NA	3	2	1	2	3	Yes	No	No	No	No	Yes	Yes	NA	2	Yes	lowest income	pluie	NA	NA	non-stunted	non-stunted	-0.61	NA	29.28	0.52	26.1	1490.31	1.17	NA
Female	Madagascar	25.41342013	11	no	21.6075	19.99	205.19	190.73	46.169998	85.620003	91.01606064	NA	1.19	0.121	1149	116	27	0.01	NA	NA	2	2	2	2	16	No	No	No	No	No	No	No	NA	4	Yes	middle income	pluie	yes	2400000	severely stunted	stunted	-4.23	NA	42.45	0.005	27.51	1509.65	2.58	NA
Female	Madagascar	27.55038301	10.6	yes	13.15	NA	NA	NA	NA	NA	#NUM!	NA	0.74	0.096	NA	NA	NA	NA	NA	NA	NA	NA	NA	NA	3	No	No	No	No	No	Yes	Yes	NA	4	No	middle income	pluie	NA	NA	moderately stunted	stunted	-2.65	13.29252314	NA	NA	NA	NA	NA	50.10980884
Male	Madagascar	33.33662097	11.4	no	8.96	23.16	562.48999	162.42999	45.279999	69.309998	79.8833319	0.016000001	0.5	0.135	430	115	49	NA	NA	NA	3	2	2	2	5	Yes	Yes	Yes	No	Yes	No	No	NA	4	No	middle income	pluie	NA	NA	moderately stunted	stunted	-2.6	NA	9.79	0.28	33.27	668.01	3.49	NA
Female	Madagascar	58.68428839	10.5	yes	9.11	23.93	442.63	145.16	41.52	72.489998	75.88002478	NA	0.61	0.092	390	59	NA	0.01	NA	NA	2	1	2	2	3	No	No	No	No	Yes	Yes	Yes	NA	4	No	lowest income	pluie	NA	NA	non-stunted	non-stunted	-1.75	NA	45.66	0.89	41.54	1364.69	3.2	NA
Male	Madagascar	47.01318342	11.9	no	39.7	23.139999	328.79001	164.72	42.049999	73.309998	79.77959801	NA	0.05	0.012	620	137	NA	0.011	156	Elevated	2	2	2	2	3	Yes	Yes	Yes	No	Yes	Yes	No	NA	3	No	lowest income	pluie	NA	NA	severely stunted	stunted	-3.34	35.64615608	10.62	0.25	50.63	2255.96	1.96	21.85497198
Male	Madagascar	59.01305191	12.3	no	50.79	37.810001	405.39999	197.85001	62.389999	94.980003	105.4454258	NA	0.13	0.024	303	54	NA	0.01	NA	NA	2	2	2	2	3	No	No	No	No	No	Yes	Yes	NA	3	Yes	middle income	pluie	NA	NA	non-stunted	non-stunted	-0.7	NA	37.71	4.26	48.44	1297.96	0.97	NA
Female	Madagascar	32.90922839	12.2	no	31.58	25.389999	277.82001	193.96001	63.549999	90.050003	103.5389665	NA	0.56	0.137	1414	344	NA	0.01	NA	NA	2	2	2	2	3	Yes	Yes	No	No	No	No	No	NA	3	No	middle income	pluie	NA	NA	non-stunted	non-stunted	-0.92	NA	32.61	13.94	66.65	1455.15	9.77	NA
Female	Madagascar	54.04872275	11.5	no	928.74	33.040001	272.95999	168.42	46.259998	76.949997	84.32104108	NA	0.1	0.03	231	71	NA	NA	NA	NA	2	2	2	2	3	Yes	Yes	No	No	Yes	Yes	No	NA	4	Yes	lowest income	pluie	NA	NA	severely stunted	stunted	-3.33	NA	56.81	15.47	102.27	804.84	1.44	NA
Female	Madagascar	55.92267482	12.2	no	31.7	13.1	351.92001	131.57001	30.91	60.09	62.520058	NA	0.42	0.116	648	178	NA	0.01	NA	NA	2	1	1	1	3	No	No	No	No	No	Yes	Yes	NA	3	No	middle income	pluie	NA	NA	severely stunted	stunted	-3.59	NA	19.13	0.005	21.35	1713.52	0.6	NA
Male	Madagascar	32.41608311	10	yes	3.3	19.92	388.70001	150.14	40.150002	69.510002	74.83011763	NA	0.36	0.049	715	97	NA	0.01	NA	NA	2	2	2	2	3	Yes	Yes	Yes	No	No	No	No	NA	5	No	lowest income	pluie	NA	NA	non-stunted	non-stunted	-1.78	NA	45.54	12.07	118.41	3179.4	12.04	NA
Female	Madagascar	57.07334714	12.6	no	36.34	23.99	436.87	144.38	36.110001	63.18	69.0618254	NA	0.47	0.095	1335	270	NA	0.01	NA	NA	2	1	1	1	3	Yes	Yes	Yes	No	No	Yes	No	NA	4	Yes	middle income	pluie	NA	NA	moderately stunted	stunted	-2.12	NA	208.45	72.58	577.81	3508.9	76.17	NA
Female	Madagascar	57.82950324	13.3	no	18.29	32.77	324.88	198.92999	46	72.940002	87.39259215	NA	0.07	0.018	295	73	NA	0.01	NA	NA	2	2	2	2	3	Yes	No	Yes	No	Yes	Yes	No	NA	5	No	lowest income	pluie	NA	NA	moderately stunted	stunted	-2.69	NA	24.15	0.52	33.29	622.96	0.15	NA
Male	Madagascar	58.22401946	11.8	no	16.91	22.200001	239.64999	175.31	39.209999	73.25	79.55553183	NA	NA	0.097	NA	NA	NA	0.011	107	Elevated	2	2	2	2	3	No	No	No	No	No	Yes	Yes	NA	3	No	lowest income	pluie	NA	NA	moderately stunted	stunted	-2.27	12.9271107	20.03	0.005	20.56	1632.32	0.41	202.7001493
Male	Madagascar	42.87076306	11.5	no	31.9255	21.18	236.37	148.59	37.290001	69.660004	72.80957415	NA	0.9	0.179	1202	238	NA	NA	NA	NA	2	2	2	2	11	No	No	No	No	No	Yes	No	NA	6	Yes	middle income	pluie	NA	NA	non-stunted	non-stunted	-1.14	NA	18.35	0.67	25.05	2156.82	0.31	NA
Female	Madagascar	33.33662097	11.7	no	16.23	21.959999	533.09003	160.19	36.5	62.669998	71.55873406	NA	1.12	0.179	856	137	NA	0.01	NA	NA	3	2	1	1	3	No	No	No	No	No	Yes	No	NA	4	No	middle income	pluie	NA	NA	non-stunted	non-stunted	-1.32	NA	27.65	0.34	35.04	590.71	1.05	NA
Male	Madagascar	28.50379722	11.9	no	27.76	18.790001	274.82999	130.36	29.57	52.580002	58.74065139	NA	0.84	0.103	1775	217	NA	0.01	NA	NA	2	1	1	1	5	Yes	No	No	No	Yes	Yes	No	NA	3	Yes	middle income	pluie	NA	NA	non-stunted	non-stunted	-0.73	NA	25.62	0.41	65.59	1357.72	2.27	NA
Male	Madagascar	55.56103495	12.5	no	18.25	22.09	286.95999	126.74	36.77	60.900002	65.71656879	NA	0.84	0.178	1272	270	NA	NA	NA	NA	2	1	1	1	6	No	No	No	No	Yes	Yes	No	NA	4	No	lowest income	pluie	NA	NA	non-stunted	non-stunted	0.33	NA	47.23	1.01	64	1199.25	1.27	NA
Male	Madagascar	46.84880166	12.7	no	57.89	26.65	604.98999	136.74001	35.880001	61.790001	67.17722896	NA	0.46	0.09	209	41	NA	NA	NA	NA	3	2	1	1	3	Yes	No	No	No	No	Yes	No	NA	2	No	lowest income	pluie	NA	NA	severely stunted	stunted	-3.37	NA	13.91	1.21	57.46	824.13	0.94	NA
Male	Madagascar	57.04047079	11.7	no	37.88	25.620001	359.26999	153.39999	39.779999	75.449997	77.21762539	0.012	0.34	0.104	1398	428	15	NA	NA	NA	2	1	2	2	3	Yes	Yes	No	No	Yes	Yes	No	NA	3	Yes	lowest income	pluie	yes	1500000	severely stunted	stunted	-3.46	NA	20.03	0.34	48.27	1320.89	0.78	NA
Female	Madagascar	40.63517112	13	no	34.54	29.58	526.64001	178.5	47.139999	86.980003	90.11886968	0.012	0.5	0.058	260	30	20	0.01	NA	NA	3	2	2	2	3	Yes	Yes	Yes	No	Yes	Yes	No	NA	2	No	lowest income	pluie	NA	NA	moderately stunted	stunted	-2.56	NA	11.6	0.74	52.9	315.87	0.41	NA
Male	Madagascar	36.62425617	9.8	yes	9.8356	14.63	241.75	131.25999	29.84	57.009998	60.66814794	NA	0.18	0.052	852	248	NA	0.01	NA	NA	2	1	1	1	27	Yes	Yes	Yes	No	Yes	Yes	No	NA	3	No	lowest income	pluie	NA	NA	severely stunted	stunted	-3.48	NA	18.65	0.5	54.27	453.96	0.49	NA
Female	Madagascar	48.29536115	11.4	no	41.8	29.299999	387.06	149.08	45.27	78	80.7436096	NA	0.68	0.105	564	87	NA	NA	NA	NA	2	1	2	2	3	No	No	Yes	No	No	Yes	No	NA	4	No	middle income	pluie	NA	NA	non-stunted	non-stunted	-1.48	NA	31.88	0.005	23.87	834.82	1.72	NA
Male	Madagascar	59.27606273	10.9	yes	8.27	25.84	377.06	172.67999	44.139999	74.57	82.83479955	NA	0.06	0.019	2319	677	NA	0.016000001	314	Elevated	2	2	2	2	3	No	No	No	No	No	Yes	No	NA	3	No	lowest income	pluie	NA	NA	non-stunted	non-stunted	-0.08	12.94492798	11.46	0.005	13.83	920.28	0.72	36.72198411
Female	Madagascar	49.24877536	11.1	no	25.33	31.059999	470.38	151.71001	37.049999	59.139999	69.27256202	0.012	0.04	0.012	745	228	22	NA	NA	NA	2	1	2	1	3	No	No	No	No	No	Yes	Yes	NA	4	No	lowest income	pluie	NA	NA	severely stunted	stunted	-3.57	NA	24.64	0.45	151.02	755.76	0.52	NA
Female	Madagascar	43.98855903	10.8	yes	8.22	23.4	317.07999	119.73	34.150002	53.759998	60.35097906	NA	0.51	0.084	1193	194	NA	NA	NA	NA	2	1	1	1	3	Yes	Yes	No	No	Yes	Yes	No	NA	4	No	lowest income	pluie	NA	NA	non-stunted	non-stunted	-1.83	NA	16.56	0.005	26.56	1193.25	0.68	NA
Male	Madagascar	45.13923135	10.4	yes	4.84	25.02	376.29001	163.21001	48.27	79.589996	85.59088646	NA	0.06	0.012	385	71	NA	NA	NA	NA	2	2	2	2	6	No	Yes	No	No	No	Yes	No	NA	3	No	middle income	pluie	NA	NA	non-stunted	non-stunted	-0.54	NA	23.49	1.92	32.31	562.74	1.19	NA
Female	Madagascar	58.8157938	12.3	no	9.07	22.440001	470.62	162.89	40.970001	74.440002	79.19946684	NA	0.08	0.014	145	27	NA	NA	NA	NA	2	2	2	2	6	Yes	Yes	No	No	Yes	Yes	No	NA	4	Yes	middle income	pluie	NA	NA	non-stunted	non-stunted	-0.32	NA	9.9	0.005	16.84	1076.18	0.64	NA
Female	Madagascar	35.63796561	11.8	no	26.9	32.23	355.31	158.32001	36.759998	58.860001	69.96978149	NA	0.26	0.06	84	19	NA	0.01	NA	NA	2	2	1	1	3	No	No	No	No	Yes	No	No	NA	5	No	middle income	pluie	NA	NA	non-stunted	non-stunted	-1.79	NA	8.67	0.005	17.37	349.78	2.01	NA
Male	Madagascar	58.45415393	11.5	no	31.21	22.860001	256.42001	119.86	22.91	49.25	51.32967712	NA	0.38	0.036	336	32	NA	0.01	291	Elevated	2	1	1	1	3	No	No	No	Yes	No	Yes	Yes	NA	4	No	lowest income	pluie	NA	NA	moderately stunted	stunted	-2.93	8.933828391	8.76	0.15	18.59	488.74	0.31	43.98569167
Male	Madagascar	28.9311898	9.4	yes	4.5091	19.67	617.03998	138.8	41.32	73.959999	75.13614203	NA	1.22	0.151	6034	747	NA	0.034000002	235	Elevated	3	2	2	2	14	Yes	Yes	No	No	No	Yes	Yes	NA	3	No	lowest income	pluie	NA	NA	moderately stunted	stunted	-2.73	10.17601922	3.79	2.32	52.9	478.36	2.84	54.52096503
Female	Madagascar	36.22973995	11.7	no	15.17	41.439999	345.04001	175.28999	44.240002	91.459999	89.18007135	NA	0.65	0.122	611	115	NA	NA	NA	NA	2	2	2	2	3	No	Yes	No	No	Yes	Yes	Yes	NA	2	Yes	lowest income	pluie	NA	NA	non-stunted	non-stunted	-0.87	NA	25.26	12.75	126.7	1458.12	42.79	NA
Female	Madagascar	35.90097643	10.4	yes	19.29	19.49	495.07001	177.17999	50.110001	76.220001	87.79491138	0.012	0.06	0.013	500	106	89	NA	NA	NA	3	2	2	2	3	Yes	No	No	No	No	No	No	NA	5	No	lowest income	pluie	NA	NA	moderately stunted	stunted	-2.76	NA	115.38	0.12	15.87	1541.19	0.27	NA
Female	Madagascar	50.10356051	11.5	no	20.76	17.809999	528.56	200.00999	53.759998	83.949997	96.64451382	NA	0.18	0.048	145	39	NA	NA	NA	NA	3	2	2	2	3	Yes	Yes	Yes	No	Yes	Yes	No	NA	3	No	lowest income	pluie	NA	NA	moderately stunted	stunted	-2.48	NA	151.95	1.29	88.35	530.86	0.44	NA
Male	Madagascar	44.54745701	12.6	no	26.84	22.129999	287.45001	162.24001	40.259998	67.239998	76.01275414	NA	0.72	0.212	160	47	NA	0.01	NA	NA	2	2	2	2	3	Yes	Yes	No	No	Yes	No	No	NA	6	Yes	middle income	pluie	NA	NA	severely stunted	stunted	-3.29	NA	43.04	0.005	29.49	2244.06	0.35	NA
Female	Madagascar	30.60788375	NA	NA	NA	20.200001	721.47998	205.63	51.470001	80.790001	94.91454174	NA	0.41	0.104	1451	369	NA	0.01	NA	NA	3	2	2	2	NA	Yes	Yes	Yes	No	Yes	No	No	NA	3	No	lowest income	pluie	NA	NA	moderately stunted	stunted	-2.85	NA	23.02	0.51	50.52	214.97	1.23	NA
Male	Madagascar	43.33103199	13.2	no	37.13	27.950001	480.29001	195.8	42.689999	76.580002	86.18229768	NA	0.53	0.066	121	15	NA	0.01	NA	NA	3	2	2	2	3	Yes	Yes	No	No	Yes	Yes	No	NA	3	Yes	lowest income	seche	NA	NA	non-stunted	non-stunted	-1.41	NA	13.7	0.01	31.29	3278.87	0.33	NA
Male	Madagascar	29.45721143	10.5	yes	11.35	15.96	370	157.09	42.389999	80.5	81.23364527	NA	0.59	0.081	712	97	NA	0.01	NA	NA	2	2	2	2	7	No	No	No	No	No	Yes	Yes	NA	4	No	lowest income	pluie	NA	NA	non-stunted	non-stunted	-1.31	NA	18.05	3.12	137.66	1293.01	5.75	NA
Female	Madagascar	30.54213105	10.3	yes	38.3508	24.74	306.39001	94.610001	29.959999	56.189999	54.20582458	NA	1.71	0.278	4589	746	NA	0.01	NA	NA	2	1	1	1	15	Yes	Yes	Yes	No	No	No	No	NA	4	Yes	lowest income	pluie	NA	NA	severely stunted	stunted	-3.26	NA	10.11	0.82	49.78	212.91	2.18	NA
Male	Madagascar	32.84347569	10.5	yes	13.82	17.65	267.09	130.50999	44.52	66.75	72.92616807	NA	0.55	0.062	212	24	NA	0.01	NA	NA	2	1	2	1	3	No	No	No	No	No	No	No	NA	4	Yes	lowest income	pluie	NA	NA	severely stunted	stunted	-3.79	NA	26.1	0.41	34.92	1175.52	1.38	NA
Male	Madagascar	49.9063024	12.4	no	48.59	17.379999	344.97	114.81	36	52.540001	60.10686792	NA	0.89	0.15	393	66	NA	NA	NA	NA	2	1	1	1	3	Yes	Yes	Yes	No	Yes	No	No	NA	4	No	middle income	pluie	NA	NA	moderately stunted	stunted	-2.41	NA	40.64	0.31	84.82	1982.05	3.02	NA
Female	Madagascar	50.49807673	11.7	no	62.58	22.74	293.37	138.53	42.200001	76.730003	76.54917307	NA	1.44	0.345	230	55	NA	0.01	NA	NA	2	1	2	2	3	Yes	No	Yes	No	No	No	Yes	NA	6	No	highest income	pluie	NA	NA	non-stunted	non-stunted	0.48	NA	95.62	7.89	78.26	2662.57	9.65	NA
Male	Madagascar	44.64608607	12.8	no	15.2	31.09	206.82001	216.60001	82.5	143.67999	136.9313542	NA	1.79	0.221	800	99	NA	0.40099999	99	Elevated	2	2	2	2	3	Yes	Yes	No	No	No	Yes	Yes	NA	3	Yes	lowest income	pluie	NA	NA	moderately stunted	stunted	-2.68	13.22416831	18.39	0.3	42.29	1881.49	0.97	21.30068019
Female	Madagascar	38.59683729	10.6	yes	3.14	32.02	322.32001	135.3	40.240002	60.990002	69.24761379	NA	0.04	0.012	279	90	NA	0.01	NA	NA	2	2	2	1	3	No	No	Yes	No	Yes	No	Yes	NA	4	No	lowest income	pluie	NA	NA	moderately stunted	stunted	-2.43	NA	12.7	0.005	29.86	1666.33	0.7	NA
Male	Madagascar	40.89818194	12.1	no	34.24	25.049999	244.75	156.64999	47.27	74.330002	81.95209107	NA	0.34	0.064	205	39	NA	0.01	NA	NA	2	2	2	2	3	No	No	No	Yes	Yes	No	No	NA	4	No	lowest income	seche	NA	NA	non-stunted	non-stunted	-0.3	NA	24.95	0.24	22.72	1073.38	1.09	NA
Female	Madagascar	47.67071046	12	no	28.38	22.85	262.22	167.46001	44.009998	73.139999	81.38401982	NA	0.22	0.055	448	113	NA	0.01	NA	NA	2	2	2	2	3	No	No	No	No	Yes	Yes	No	NA	4	Yes	lowest income	seche	NA	NA	non-stunted	non-stunted	-1.71	NA	67.94	0.17	43.57	1401.56	2.94	NA
Female	Madagascar	55.23227143	9.1	yes	2.75	33.84	432.35999	132.84	35.650002	60.82	66.04069176	0.012	0.09	0.026	836	251	24	0.01	NA	NA	2	1	1	1	3	Yes	Yes	No	No	Yes	Yes	No	NA	3	Yes	lowest income	seche	yes	1300000	severely stunted	stunted	-3.33	NA	28.01	1.04	48.76	589.07	1.13	NA
Male	Madagascar	39.4187461	11.1	no	38.17	23.51	271.19	114.86	31.35	53	57.57413329	NA	NA	0.254	NA	NA	NA	0.01	NA	NA	2	1	1	1	3	Yes	Yes	Yes	No	NA	NA	NA	NA	2	No	lowest income	pluie	NA	NA	non-stunted	non-stunted	-0.9	NA	NA	NA	NA	NA	NA	NA
Female	Madagascar	38.20232107	11.9	no	64.9699	28.48	382.76001	122.87	43.799999	65.669998	70.70155852	NA	0.59	0.112	1047	199	NA	NA	NA	NA	2	1	2	1	23	Yes	Yes	Yes	No	No	No	Yes	NA	4	Yes	lowest income	seche	NA	NA	moderately stunted	stunted	-2.12	NA	362.04	9.34	53.45	1604.38	1.78	NA
Male	Madagascar	54.44323898	12.7	no	147.49	33.400002	446.17999	167.37	50.470001	83.010002	88.84107083	NA	0.26	0.091	1726	613	NA	0.01	NA	NA	2	2	2	2	3	Yes	Yes	No	No	Yes	No	No	NA	3	No	lowest income	seche	NA	NA	non-stunted	non-stunted	-0.11	NA	11.96	1.97	73.23	641.11	4.29	NA
Female	Madagascar	43.16665023	9.3	yes	4.64	19.32	442.32999	150.23	33.380001	61.91	67.71235816	NA	0.38	0.059	818	126	NA	0.01	NA	NA	3	2	1	1	3	No	No	No	No	No	Yes	Yes	NA	4	Yes	lowest income	seche	NA	NA	non-stunted	non-stunted	-1.41	NA	61.66	4.5	49.55	939.2	1.43	NA
Female	Madagascar	25.51204918	13.1	no	13.77	20.33	330.76999	156.56	52.299999	89.089996	90.01961355	NA	0.11	0.015	669	91	15	NA	NA	NA	2	2	2	2	3	Yes	No	Yes	No	Yes	No	No	NA	5	No	middle income	seche	yes	2250000	moderately stunted	stunted	-2.43	NA	11.88	0.17	26.31	2304.6	1.61	NA
Female	Madagascar	45.23786041	13	no	36.7	20.629999	256.85001	144.91	36.23	69.620003	71.49904527	NA	0.91	0.166	419	76	NA	0.01	NA	NA	2	2	1	2	3	Yes	No	Yes	No	Yes	No	Yes	NA	5	Yes	middle income	seche	NA	NA	moderately stunted	stunted	-2.23	NA	23.64	0.38	34.39	1865.2	0.95	NA
Male	Madagascar	58.8157938	12	no	20.35	21.299999	360.87	158.58	40.669998	57.470001	71.83254547	NA	0.81	0.139	406	70	NA	0.01	NA	NA	2	2	2	1	3	No	No	Yes	No	Yes	No	No	NA	5	No	lowest income	seche	NA	NA	non-stunted	non-stunted	-1.79	NA	27.3	2.58	64.26	813.89	16.33	NA
Female	Madagascar	50.7282112	13.6	no	25.45	29.26	388.39999	139.84	35.950001	67.459999	69.73629725	NA	0.07	0.012	163	29	NA	0.01	NA	NA	2	1	1	1	3	Yes	Yes	Yes	No	No	No	Yes	NA	2	Yes	lowest income	seche	NA	NA	moderately stunted	stunted	-2.09	NA	30.16	1.01	85.97	1107.48	3.75	NA
Female	Madagascar	26.72847421	13	no	37.2	10.62	245.48	163.89999	50.419998	101.71	94.37315375	NA	2.04	0.145	1146	81	NA	0.017999999	NA	NA	2	2	2	2	9	Yes	Yes	Yes	No	No	No	No	NA	5	No	lowest income	seche	NA	NA	non-stunted	non-stunted	-1.95	NA	11.82	0.75	51.43	333.16	0.77	NA
Male	Madagascar	24.98602755	9.7	yes	14.14	22.32	257.76001	156.92	45.779999	76.970001	82.07770229	NA	1.96	0.184	7111	668	15	0.01	NA	NA	2	2	2	2	3	Yes	No	No	No	No	No	No	NA	2	No	middle income	seche	NA	NA	moderately stunted	stunted	-2.88	NA	94.55	4.87	92.13	763.12	5.66	NA
Male	Madagascar	25.8408127	8.6	yes	14.93	20	216	141	46	66	75.3656808	NA	1.57	0.484	808	249	NA	0.208	164	Elevated	2	2	2	1	3	No	No	No	No	No	Yes	No	NA	6	No	lowest income	seche	NA	NA	severely stunted	stunted	-3.25	11.53836795	57.36	16.89	88.99	2009.15	48.13	53.23027357
Male	Madagascar	43.16665023	11	no	74.21	17	178	153	35	64	69.9809472	NA	0.67	0.247	280	103	NA	NA	NA	NA	2	2	1	1	3	No	No	No	No	No	No	No	NA	5	Yes	middle income	seche	NA	NA	moderately stunted	stunted	-2.03	NA	20.83	0.37	23.87	98.5	0.78	NA
Male	Madagascar	59.83496071	12.3	no	20.09	24	452	177	42	72	81.19295562	NA	1.19	0.12	795	80	NA	0.01	NA	NA	2	2	2	2	3	Yes	No	No	No	No	Yes	Yes	NA	5	Yes	lowest income	seche	NA	NA	non-stunted	non-stunted	-0.75	NA	11.13	0.65	49.15	262.97	0.92	NA
Male	Madagascar	42.44337048	11.9	no	34.69	29	409	188	49	92	94.63401197	NA	1.01	0.148	3305	486	NA	0.01	NA	NA	3	2	2	2	3	Yes	Yes	No	No	Yes	Yes	No	NA	4	No	lowest income	seche	NA	NA	non-stunted	non-stunted	2.03	NA	20.38	1.68	62.12	223.35	0.18	NA
Female	Madagascar	38.39957918	10.9	yes	10.45	23	290	183	44	80	86.36370217	NA	0.33	0.064	320	61	NA	0.01	NA	NA	2	2	2	2	3	No	No	No	Yes	No	Yes	Yes	NA	4	No	middle income	seche	NA	NA	non-stunted	non-stunted	-1.38	NA	8.94	0.005	0.3	54.1	0.35	NA
Female	Madagascar	29.29282967	12.1	no	25.38	21	302	158	35	62	69.99047489	NA	0.51	0.12	110	26	NA	0.01	NA	NA	2	2	1	1	6	Yes	Yes	No	No	No	Yes	No	NA	4	No	lowest income	seche	NA	NA	non-stunted	non-stunted	-0.64	NA	13.23	0.55	11.23	108.94	0.42	NA
Female	Madagascar	56.74458362	11.6	no	90.85	22	266	178	45	76	84.75175552	NA	0.25	0.058	198	46	NA	0.01	NA	NA	2	2	2	2	5	No	No	No	No	Yes	Yes	No	NA	3	No	lowest income	seche	NA	NA	non-stunted	non-stunted	0.59	NA	12.62	3.25	13.91	83.47	0.3	NA
Female	Madagascar	55.03501331	13.1	no	30.22	29	332	159	44	73	79.93265165	NA	0.39	0.055	256	36	NA	0.01	NA	NA	2	2	2	2	3	Yes	Yes	Yes	No	No	Yes	Yes	NA	3	Yes	lowest income	seche	NA	NA	non-stunted	non-stunted	-0.97	NA	33.89	1.56	38.19	155.41	2.68	NA
Female	Madagascar	55.23227143	11.5	no	68.66	18	145	143	34	65	68.11500148	NA	1.26	0.106	669	56	NA	0.01	NA	NA	2	1	1	1	6	Yes	Yes	Yes	No	No	Yes	Yes	NA	5	Yes	middle income	seche	NA	NA	moderately stunted	stunted	-2.7	NA	222.92	1.15	44.33	277.85	0.65	NA
Female	Madagascar	56.3500674	11.4	no	92.05	18	224	151	36	65	70.69644922	0.012	0.25	0.04	450	72	15	0.01	NA	NA	2	1	1	1	3	Yes	No	No	No	Yes	Yes	No	NA	5	No	lowest income	seche	no	3500	severely stunted	stunted	-3.13	NA	16.1	1.55	36.79	202	0.6	NA
Male	Madagascar	31.89006148	10.6	yes	25.91	26	366	142	37	71	71.98623708	NA	NA	0.093	NA	NA	NA	0.01	NA	NA	2	2	2	2	3	Yes	Yes	Yes	No	Yes	Yes	No	NA	5	No	middle income	seche	NA	NA	non-stunted	non-stunted	-1.8	NA	18.68	0.21	20.93	63.3	0.44	NA
Male	Madagascar	38.43245553	11.4	no	22.26	22	261	176	31	67	71.50170338	NA	1.27	0.124	710	69	NA	0.01	NA	NA	2	2	1	2	3	Yes	Yes	Yes	No	Yes	Yes	No	NA	4	No	middle income	seche	yes	705000	severely stunted	stunted	-3.13	NA	15.99	1.73	42.37	98.73	0.83	NA
Male	Madagascar	54.34460992	11	no	40.01	17	204	173	53	88	93.09682751	NA	0.05	0.012	181	46	NA	NA	NA	NA	2	2	2	2	3	Yes	Yes	No	No	Yes	Yes	No	NA	5	No	lowest income	seche	NA	NA	moderately stunted	stunted	-2.56	NA	NA	NA	NA	NA	NA	NA
Female	Madagascar	54.14735181	12.4	no	62.05	27	266	164	43	77	81.5832514	NA	NA	0.313	NA	NA	NA	0.01	NA	NA	2	2	2	2	3	Yes	Yes	No	No	No	No	No	NA	4	No	middle income	seche	NA	NA	non-stunted	non-stunted	-1.69	NA	24.62	0.005	69.87	432.36	0.92	NA
Male	Madagascar	45.46799487	11.3	no	46.67	22	335	150	42	72	76.8347499	NA	0.77	0.15	189	37	25	NA	NA	NA	2	2	2	2	3	No	No	No	No	No	Yes	Yes	NA	5	No	middle income	seche	yes	1300000	severely stunted	stunted	-3.58	NA	53.12	0.9	29	125.58	0.6	NA
Male	Madagascar	39.51737515	13.5	no	49.95	13	501	172	45	78	84.51721694	NA	NA	0.031	NA	NA	NA	0.01	NA	NA	3	2	2	2	3	No	No	No	No	No	No	Yes	NA	4	No	middle income	seche	NA	NA	moderately stunted	stunted	-2.21	NA	37	0.5	45.33	150.71	0.41	NA
Female	Madagascar	53.9500937	13.5	no	54	30	416	216	56	106	108.6381966	NA	1.51	0.188	1438	179	NA	0.01	NA	NA	2	2	2	2	3	Yes	Yes	No	No	No	Yes	No	NA	3	Yes	middle income	seche	NA	NA	non-stunted	non-stunted	0.45	NA	24.98	0.82	55.86	231.29	1.63	NA
Male	Madagascar	49.47890982	12.2	no	47.37	31	174	214	81	128	130.4276253	NA	0.03	0.012	74	27	NA	0.085000001	28	Elevated	2	2	2	2	3	Yes	Yes	Yes	No	No	Yes	No	NA	3	No	lowest income	seche	NA	NA	non-stunted	non-stunted	-1.99	20.64263804	21.4	0.005	665.73	85.19	0.73	24.25295057
Male	Madagascar	35.57221291	11.5	no	45.15	25	314	157	48	70	80.80030062	NA	0.61	0.097	987	157	NA	0.01	NA	NA	2	2	2	2	3	Yes	Yes	Yes	No	Yes	Yes	No	NA	3	Yes	lowest income	seche	NA	NA	non-stunted	non-stunted	-0.92	NA	19.72	1.31	57.99	546.63	1.12	NA
Female	Madagascar	59.01305191	12.2	no	53.96	35	401	221	61	107	112.9887738	NA	0.56	0.159	375	106	NA	0.01	NA	NA	2	2	2	2	3	No	No	No	No	Yes	Yes	No	NA	4	No	lowest income	seche	NA	NA	moderately stunted	stunted	-2.31	NA	71.29	0.83	44.75	118.52	0.68	NA
Male	Madagascar	44.97484959	9.9	yes	37.93	31	502	198	55	88	98.59090442	0.012	1.33	0.234	660	117	17	NA	NA	NA	3	2	2	2	3	Yes	Yes	Yes	No	Yes	No	No	NA	5	No	lowest income	seche	no	0	severely stunted	stunted	-3.21	NA	30.72	0.45	80.59	940.99	1.18	NA
Female	Madagascar	54.7720025	11.3	no	39.19	19	460	155	44	77	80.67860246	NA	0.28	0.087	571	178	NA	0.01	NA	NA	2	1	2	2	3	No	No	No	No	No	Yes	No	NA	4	Yes	middle income	seche	NA	NA	non-stunted	non-stunted	-0.9	NA	11.07	0.77	44.75	149.54	0.97	NA
Female	Madagascar	47.5720814	13.6	no	52.07	28	448	204	62	101	108.5044984	NA	0.32	0.077	223	54	NA	0.01	NA	NA	3	2	2	2	3	No	No	Yes	No	Yes	Yes	No	NA	5	Yes	lowest income	seche	NA	NA	non-stunted	non-stunted	-0.97	NA	12.9	0.15	0.3	51.04	0.19	NA
Male	Madagascar	55.39665319	12.4	no	21.1	41	467	200	52	92	98.53875153	NA	0.29	0.052	788	143	NA	NA	NA	NA	2	2	2	2	3	Yes	Yes	No	No	No	Yes	No	NA	3	No	lowest income	seche	NA	NA	non-stunted	non-stunted	-0.66	NA	14.59	1.23	24.45	265.59	1.66	NA
Male	Madagascar	33.89551895	13	no	109	28	332	153	46	83	83.59413052	NA	0.89	0.134	537	81	NA	0.01	NA	NA	2	2	2	2	3	Yes	Yes	No	No	No	Yes	No	NA	3	Yes	lowest income	seche	NA	NA	non-stunted	non-stunted	-1.58	NA	10.2	0.27	22.23	115.94	0.6	NA
Female	Madagascar	55.36377684	13.4	no	44.41	24	278	204	52	111	105.5971418	NA	0.08	0.012	NA	NA	NA	0.01	NA	NA	2	2	2	2	3	No	No	No	No	Yes	Yes	No	NA	4	No	lowest income	seche	NA	NA	non-stunted	non-stunted	0.89	NA	0.58	0.78	0.3	37.82	0.52	NA
Male	Madagascar	58.61853569	12.2	no	78.58	31	357	185	46	83	89.0572371	NA	0.6	0.147	367	90	NA	0.01	NA	NA	2	2	2	2	3	No	No	No	No	Yes	Yes	Yes	NA	4	No	lowest income	seche	NA	NA	non-stunted	non-stunted	-1.35	NA	0.105	0.005	41.8	176.95	0.78	NA
Female	Madagascar	58.12539041	12.2	no	31.14	27	862	241	68	121	125.6330129	NA	0.07	0.018	375	94	NA	NA	NA	NA	3	2	2	2	3	Yes	Yes	No	No	Yes	No	No	NA	3	Yes	lowest income	seche	NA	NA	non-stunted	non-stunted	-1.11	NA	17.63	0.94	0.3	137.38	0.32	NA
Male	Madagascar	42.11460696	13.3	no	20.02	30	526	206	52	91	99.15257228	NA	0.62	0.16	176	45	15	NA	NA	NA	3	2	2	2	3	No	No	Yes	No	No	No	No	NA	4	Yes	highest income	seche	no	2000	moderately stunted	stunted	-2.75	NA	16.94	0.66	47.58	116.18	0.015	NA
Female	Madagascar	53.2596903	12.6	no	36.66	27	571	150	40	73	75.94363318	0.016000001	0.43	0.059	517	70	17	0.01	NA	NA	3	1	2	2	3	Yes	Yes	Yes	No	Yes	Yes	No	NA	5	Yes	lowest income	seche	no	87500	moderately stunted	stunted	-2.16	NA	19.09	0.64	24.61	236.97	0.55	NA
Female	Madagascar	58.78291745	12.4	no	56.12	29	273	205	55	96	102.6744995	NA	0.3	0.088	393	114	NA	0.01	NA	NA	2	2	2	2	3	Yes	Yes	Yes	No	No	No	No	NA	5	Yes	lowest income	seche	NA	NA	non-stunted	non-stunted	-1.4	NA	NA	NA	NA	NA	NA	NA
Male	Madagascar	57.92813229	13.9	no	125.79	19	345	163	43	87	84.79920307	NA	0.26	0.04	222	34	NA	0.01	NA	NA	2	2	2	2	3	Yes	Yes	No	No	No	Yes	Yes	NA	4	Yes	lowest income	seche	NA	NA	non-stunted	non-stunted	-0.86	NA	75.35	0.42	22.18	18.07	0.46	NA
Female	Madagascar	31.79143242	11.6	no	42.23	31	308	184	44	85	88.28694214	NA	0.55	0.108	111	22	NA	NA	NA	NA	2	2	2	2	3	Yes	Yes	No	No	No	No	No	NA	3	No	middle income	seche	NA	NA	non-stunted	non-stunted	-1.95	NA	60.36	0.005	27.21	74.34	0.78	NA
Male	Madagascar	43.98855903	11.7	no	59.82	26	511	165	44	69	79.41976003	NA	0.21	0.051	523	126	NA	NA	NA	NA	3	2	2	2	6	Yes	No	Yes	No	Yes	Yes	No	NA	3	No	lowest income	seche	yes	250000	moderately stunted	stunted	-2.48	NA	23.245	1.17	32.4	149.76	1.345	NA
Male	Madagascar	32.08731959	12	no	26.26	29	633	206	55	90	100.6524011	NA	0.73	0.194	100	27	NA	NA	NA	NA	3	2	2	2	6	Yes	Yes	No	No	Yes	No	No	NA	2	No	lowest income	seche	NA	NA	non-stunted	non-stunted	-1.89	NA	16.78	0.5	28.91	110.97	0.18	NA
Female	Madagascar	37.51191768	13.1	no	25.9	87	833	267	87	132	145.278545	NA	0.4	0.06	277	42	NA	0.01	NA	NA	3	2	3	2	5	Yes	Yes	Yes	No	Yes	Yes	No	NA	3	No	lowest income	seche	NA	NA	non-stunted	non-stunted	-0.02	NA	13.75	0.27	0.3	81.77	0.28	NA
Male	Madagascar	59.67057895	14.5	no	27.76	23	350	207	50	96	99.78620993	NA	0.09	0.019	140	29	NA	NA	NA	NA	2	2	2	2	3	No	No	Yes	No	No	No	No	NA	5	No	middle income	seche	NA	NA	non-stunted	non-stunted	-1.03	NA	12.62	1.14	13.91	121.31	0.18	NA
Male	Madagascar	44.48170431	12.8	no	25.86	32	244	160	44	70	78.98723289	NA	1.86	0.482	3587	931	NA	NA	NA	NA	2	2	2	2	3	Yes	Yes	No	No	Yes	No	No	NA	6	Yes	middle income	seche	NA	NA	non-stunted	non-stunted	-1.75	NA	11.13	0.005	49.15	231.29	0.78	NA
Male	Madagascar	25.34766742	10.9	yes	NA	28	380	227	50	88	99.95998399	NA	1.26	0.227	188	34	NA	0.01	NA	NA	2	2	2	2	NA	Yes	Yes	No	No	No	No	No	NA	6	No	middle income	seche	NA	NA	non-stunted	non-stunted	-1.59	NA	45.41	0.06	0.3	33.17	1.2	NA
Female	Madagascar	29.09557156	12.1	no	9.15	17	282	129	44	69	73.16395251	NA	NA	NA	NA	NA	NA	0.016000001	42	Elevated	2	1	2	2	3	Yes	Yes	Yes	No	No	No	No	NA	5	No	middle income	seche	NA	NA	non-stunted	non-stunted	-1.72	9.543607179	14.04	0.15	0.98	55.26	2.78	64.49585481
Male	Madagascar	49.05151724	13.2	no	16.89	31	267	148	39	68	73.2169688	NA	0.06	0.012	152	31	NA	0.01	NA	NA	2	1	2	2	3	Yes	No	No	No	No	Yes	Yes	NA	3	No	middle income	seche	NA	NA	non-stunted	non-stunted	-1.28	NA	9.07	1.47	6.73	157.74	0.18	NA
Male	Madagascar	53.39119571	11.9	no	28.91	27	425	180	53	79	91.00358236	NA	0.43	0.117	442	120	16	0.01	NA	NA	2	2	2	2	3	Yes	Yes	Yes	No	Yes	Yes	No	NA	4	Yes	lowest income	seche	yes	230500	severely stunted	stunted	-3.06	NA	20.7	2.74	33.03	215.65	1.1	NA
Male	Madagascar	52.24052339	12.4	no	10.51	21	342	190	50	77	90.10276328	NA	0.79	0.159	595	119	15	0.01	NA	NA	2	2	2	2	3	No	No	No	No	Yes	Yes	No	NA	3	Yes	middle income	seche	no	0	severely stunted	stunted	-4.07	NA	12.12	0.37	13.91	106.05	0.55	NA
Female	Madagascar	55.10076602	12.3	no	40.44	17	235	172	43	88	86.66156446	NA	1.74	0.151	1298	113	NA	NA	NA	NA	2	2	2	2	3	Yes	Yes	No	No	Yes	Yes	Yes	NA	2	No	lowest income	seche	NA	NA	non-stunted	non-stunted	-1.88	NA	50.25	1.33	96.52	424.86	1.67	NA
Female	Madagascar	50.56382944	11.4	no	73.46	29	282	146	42	75	77.18883209	NA	0.16	0.012	NA	NA	NA	NA	NA	NA	2	1	2	2	3	No	No	No	No	No	Yes	Yes	NA	2	Yes	lowest income	seche	NA	NA	non-stunted	non-stunted	-1.07	NA	6.02	2.3	31.67	77.59	0.51	NA
Male	Madagascar	53.71995923	11.7	no	41.89	30	200	139	39	68	71.70169791	NA	0.18	0.057	898	285	NA	0.01	NA	NA	2	1	2	2	3	No	No	No	No	No	Yes	No	NA	5	No	lowest income	seche	NA	NA	moderately stunted	stunted	-2.27	NA	26.79	1.33	72.4	384.11	1.76	NA
Female	Madagascar	46.35565638	13	no	19.54	26	434	153	40	66	73.92053803	NA	0.04	0.012	55	19	NA	0.01	NA	NA	3	2	2	1	3	Yes	Yes	Yes	No	Yes	Yes	No	NA	4	No	middle income	seche	NA	NA	non-stunted	non-stunted	-1.52	NA	0.105	0.15	0.3	29.84	0.83	NA
Female	Madagascar	52.99667949	10.8	yes	43.41	24	334	153	47	76	81.75875955	NA	0.04	0.012	108	32	NA	0.01	NA	NA	2	1	2	2	3	No	No	No	No	Yes	Yes	No	NA	4	Yes	lowest income	seche	NA	NA	non-stunted	non-stunted	-1.65	NA	53.32	0.26	0.3	59.34	1.2	NA
Female	Madagascar	59.96646612	12.2	no	39.29	25	324	152	39	71	74.94146544	NA	0.85	0.139	913	148	15	NA	NA	NA	2	1	2	2	3	Yes	Yes	Yes	No	Yes	Yes	Yes	NA	4	No	middle income	seche	no	45000	severely stunted	stunted	-3.45	NA	29.03	0.87	71.59	208.98	2.08	NA
Female	Madagascar	38.07081566	13.2	no	39.77	26	203	170	32	74	73.83748118	NA	1.81	0.122	1544	104	18	0.050999999	9	Elevated	2	2	1	2	3	Yes	Yes	Yes	No	Yes	No	Yes	NA	4	Yes	middle income	seche	no	32500	severely stunted	stunted	-4.04	14.19398587	18.63	1.72	88.27	358.82	1.4	47.26557082
Female	Madagascar	51.38573824	12	no	21.5673	43	471	174	55	75	89.53463491	NA	NA	0.076	NA	NA	63	0.01	NA	NA	2	2	2	2	15	No	No	No	No	Yes	Yes	No	NA	4	Yes	lowest income	seche	no	77500	severely stunted	stunted	-3.54	NA	NA	NA	NA	NA	NA	NA
Male	Madagascar	57.33635796	12.2	no	58.36	25	496	243	60	110	117.0532302	NA	0.33	0.064	189	37	NA	NA	NA	NA	2	2	2	2	3	No	No	No	No	Yes	Yes	No	NA	3	Yes	lowest income	seche	NA	NA	non-stunted	non-stunted	-1.65	NA	7.98	0.3	0.3	184.44	0.46	NA
Female	Madagascar	48.45974291	11.6	no	8.54	45	718	226	59	102	110.7950117	0.012	0.55	0.083	674	101	24	0.01	NA	NA	3	2	2	2	3	Yes	Yes	Yes	No	Yes	Yes	No	NA	3	No	lowest income	seche	no	31500	moderately stunted	stunted	-2.17	NA	8.63	1.39	17.77	83.47	0.015	NA
Female	Madagascar	52.96380314	11.6	no	24.44	23	325	171	40	81	82.13224744	NA	1.08	0.147	338	46	NA	NA	NA	NA	2	2	2	2	10	Yes	No	No	No	No	Yes	No	NA	6	Yes	lowest income	seche	NA	NA	severely stunted	stunted	-3.45	NA	27.33	0.9	46.93	147.27	1.3	NA
Male	Madagascar	50.20218957	11.4	no	25.02	26	462	220	51	86	98.81672039	NA	0.03	0.012	155	61	NA	NA	NA	NA	2	2	2	2	3	Yes	Yes	Yes	No	Yes	Yes	Yes	NA	3	No	lowest income	seche	NA	NA	non-stunted	non-stunted	-1.86	NA	17.8	4.15	43.78	394.66	0.77	NA
Female	Madagascar	33.00785745	10.8	yes	30.19	29	250	151	38	72	74.47851579	NA	0.31	0.05	179	28	NA	0.01	NA	NA	2	2	2	2	3	Yes	Yes	Yes	No	Yes	Yes	No	NA	3	No	lowest income	seche	NA	NA	non-stunted	non-stunted	-1.97	NA	19.31	1.46	39.16	247.48	0.78	NA
Female	Madagascar	52.96380314	12.9	no	36.52	19	268	149	41	73	76.40075701	NA	0.06	0.019	147	48	NA	NA	NA	NA	2	1	2	2	3	Yes	Yes	No	No	Yes	Yes	No	NA	3	Yes	middle income	seche	NA	NA	moderately stunted	stunted	-2.02	NA	5	0.11	6.73	52.24	0.015	NA
Female	Madagascar	53.06243219	12.4	no	26.47	42	295	206	54	91	100.4078014	NA	0.23	0.04	100	17	NA	0.01	NA	NA	2	2	2	2	3	No	No	No	No	Yes	No	No	NA	4	No	middle income	seche	NA	NA	non-stunted	non-stunted	-1.57	NA	30.67	0.82	13.91	155.41	0.3	NA
Male	Madagascar	52.14189434	12.6	no	21.56	NA	NA	NA	NA	NA	#NUM!	0.012	NA	NA	NA	NA	30	0.01	NA	NA	NA	NA	NA	NA	3	Yes	No	No	No	No	No	No	NA	3	Yes	highest income	seche	yes	1000000	severely stunted	stunted	-3.99	NA	0.105	0.005	0.3	55.3	0.48	NA
Male	Madagascar	54.0158464	10.4	yes	12.88	24	416	138	41	71	73.78596541	0.012	0.04	0.012	161	52	15	0.01	NA	NA	2	1	2	2	3	Yes	Yes	Yes	No	No	Yes	No	NA	5	No	lowest income	seche	no	65000	severely stunted	stunted	-4.75	NA	0.105	0.005	0.3	128.13	0.3	NA
Female	Madagascar	49.77479699	12.6	no	41.6	7	251	114	45	64	68.98676495	NA	0.27	0.012	539	24	NA	NA	NA	NA	2	1	2	1	3	Yes	Yes	No	No	Yes	Yes	No	NA	3	Yes	middle income	seche	NA	NA	moderately stunted	stunted	-2.05	NA	2202.07	1.85	37.03	113.04	0.54	NA
Male	Madagascar	30.31199658	11.7	no	22.15	18	349	171	47	87	88.75736631	NA	0.93	0.126	256	35	NA	0.01	NA	NA	2	2	2	2	3	No	No	No	No	Yes	No	No	NA	2	No	lowest income	seche	NA	NA	non-stunted	non-stunted	-1.37	NA	21.4	0.58	57.33	208.98	0.32	NA
Female	Madagascar	39.28724069	11.8	no	11.24	28	316	178	49	82	89.42864385	NA	0.74	0.122	303	50	NA	0.01	NA	NA	2	2	2	2	3	Yes	No	No	No	Yes	Yes	No	NA	4	No	middle income	seche	NA	NA	non-stunted	non-stunted	-1.49	NA	16.81	0.005	19.8	24.04	0.51	NA
Male	Madagascar	53.1939376	11.1	no	11	22	278	142	43	76	77.42064719	NA	NA	NA	NA	NA	NA	NA	NA	NA	2	1	2	2	9	Yes	Yes	No	No	No	No	No	NA	4	No	middle income	seche	NA	NA	non-stunted	non-stunted	-1.4	NA	21.34	0.43	50.73	120.32	0.6	NA
Male	Madagascar	27.94489923	8.7	yes	1.88	NA	NA	NA	NA	NA	#NUM!	NA	0.42	0.076	NA	NA	NA	NA	NA	NA	NA	NA	NA	NA	3	Yes	Yes	No	No	Yes	No	No	NA	5	No	lowest income	seche	NA	NA	non-stunted	non-stunted	-1.18	NA	NA	NA	NA	NA	NA	NA
Female	Madagascar	39.25436434	13.2	no	66.81	24	223	200	59	112	109.7404348	NA	0.13	0.019	NA	NA	NA	0.01	NA	NA	2	2	2	2	9	Yes	Yes	No	No	No	Yes	No	NA	6	No	middle income	seche	NA	NA	non-stunted	non-stunted	-1.08	NA	8.09	0.15	0.3	91.95	0.05	NA
Female	Madagascar	27.55038301	12.3	no	12.6295	23	257	204	64	112	113.5035351	NA	0.69	0.22	439	140	NA	0.023	91	Elevated	2	2	2	2	13	Yes	No	No	No	No	No	No	NA	5	No	middle income	seche	NA	NA	non-stunted	non-stunted	0.07	13.49397333	32.17	0.66	21.24	195.84	0.18	62.24140354
Male	Madagascar	37.97218661	10.4	yes	15.07	25	201	176	45	86	87.98484588	NA	1.01	0.097	926	88	NA	0.01	NA	NA	2	2	2	2	7	Yes	No	No	No	Yes	No	No	NA	3	No	lowest income	seche	NA	NA	moderately stunted	stunted	-2.07	NA	12.8	1.98	3.3	37.82	0.3	NA
Male	Madagascar	38.46533189	10.8	yes	63.54	29	236	202	67	114	115.5518779	NA	0.04	0.012	187	50	NA	0.12	153	Elevated	2	2	2	2	9	Yes	Yes	Yes	No	Yes	Yes	No	NA	5	No	lowest income	seche	NA	NA	non-stunted	non-stunted	-1.64	44.49986705	13.75	0.27	0.3	102.69	0.9	50.57025828
Female	Madagascar	37.47904133	12.5	no	16.64	17	196	227	58	117	115.4905822	NA	0.56	0.125	2359	522	16	0.01	NA	NA	2	2	2	2	7	Yes	Yes	Yes	No	Yes	Yes	No	NA	3	Yes	lowest income	seche	yes	905000	severely stunted	stunted	-3.17	NA	20.37	5.12	57.71	149.54	0.5	NA
Male	Madagascar	42.27898872	15.1	no	68.2	25	360	121	40	66	68.35911513	NA	0.08	0.012	178	28	NA	0.01	NA	NA	2	1	2	1	3	Yes	Yes	Yes	No	No	Yes	No	NA	4	No	lowest income	seche	NA	NA	non-stunted	non-stunted	-0.68	NA	11.07	0.6	13.94	98.73	0.75	NA
Male	Madagascar	57.59936877	11.9	no	86.31	30	217	130	34	67	66.65494238	NA	0.59	0.122	249	52	NA	0.01	NA	NA	2	1	1	1	3	Yes	No	No	No	Yes	Yes	No	NA	4	No	lowest income	seche	NA	NA	non-stunted	non-stunted	-1.99	NA	22.71	0.42	54.18	187.24	0.94	NA
Female	Madagascar	41.9502252	12.5	no	32.62	31	603	252	83	128	138.85543	NA	0.1	0.035	90	30	NA	0.01	NA	NA	3	2	2	2	3	Yes	Yes	No	No	Yes	Yes	No	NA	6	Yes	middle income	seche	NA	NA	non-stunted	non-stunted	-0.69	NA	16.67	0.48	0.3	59.06	2.65	NA
Female	Madagascar	33.82976625	11	no	24.19	27	266	143	42	76	76.99567075	NA	0.72	0.098	654	90	NA	0.01	NA	NA	2	2	2	2	3	Yes	Yes	No	No	Yes	Yes	Yes	NA	4	No	lowest income	seche	NA	NA	moderately stunted	stunted	-2	NA	26.04	0.005	80.59	319.53	1.31	NA
Male	Madagascar	48.55837196	12	no	22.5	21	319	203	51	92	98.39008757	NA	1.2	0.132	415	46	NA	0.027000001	269	Elevated	2	2	2	2	3	Yes	Yes	Yes	No	Yes	Yes	Yes	NA	5	Yes	middle income	seche	yes	11750000	moderately stunted	stunted	-2.83	12.86070622	84.37	1.22	0.3	312.54	0.39	54.69773527
Female	Madagascar	50.53095309	12.2	no	27.51	28	283	167	52	81	88.93409252	NA	1.19	0.28	247	52.5	NA	NA	NA	NA	2	2	2	2	3	No	No	No	No	No	Yes	No	NA	5	Yes	lowest income	seche	no	107500	moderately stunted	stunted	-2.73	NA	33.86	0.005	33.52	752.93	0.51	NA
Female	Madagascar	57.96100865	13.4	no	24.71	35	412	209	61	117	114.2581867	NA	0.54	0.103	198	38	NA	NA	NA	NA	2	2	2	2	3	Yes	Yes	No	No	Yes	No	No	NA	5	No	middle income	seche	NA	NA	non-stunted	non-stunted	0.21	NA	NA	NA	NA	NA	NA	NA
Male	Madagascar	45.46799487	9.9	yes	8.58	11	529	176	43	76	83.16327274	NA	1.15	0.289	1378	346	32	NA	NA	NA	3	2	2	2	3	Yes	Yes	Yes	No	Yes	Yes	No	NA	5	Yes	lowest income	seche	no	510	moderately stunted	stunted	-2.73	NA	30.845	0.005	37.76	237.61	0.74	NA
Female	Madagascar	29.55584048	10.8	yes	12.69	30	372	227	63	97	111.5268357	NA	1.4	0.289	303	63	NA	0.01	NA	NA	2	2	2	2	3	Yes	Yes	No	No	Yes	Yes	No	NA	3	No	lowest income	seche	NA	NA	non-stunted	non-stunted	-0.18	NA	8.13	0.77	11.23	89.12	0.35	NA
Male	Madagascar	44.81046783	11.8	no	20.19	18	265	148	38	74	74.66074925	0.012	0.64	0.085	742	98	42	0.018999999	163	Elevated	2	2	2	2	3	Yes	Yes	Yes	No	Yes	Yes	Yes	NA	3	Yes	lowest income	seche	yes	25000000	moderately stunted	stunted	-2.26	13.8619234	0.69	0.17	22.34	73.32	0.37	56.70420132
Female	Madagascar	39.74750962	9	yes	4.06	16	453	205	53	92	99.98599804	NA	0.24	0.087	806	286	NA	0.01	NA	NA	3	2	2	2	3	Yes	Yes	Yes	No	No	Yes	No	NA	4	No	middle income	seche	NA	NA	non-stunted	non-stunted	-1.03	NA	10.91	1.14	35.67	212.91	0.3	NA
Male	Madagascar	26.85997962	8.6	yes	3.9128	26	281	191	62	96	104.3675359	NA	1.77	0.107	1584	95	NA	0.01	NA	NA	2	2	2	2	14	Yes	Yes	Yes	Yes	Yes	No	No	NA	3	No	lowest income	seche	NA	NA	non-stunted	non-stunted	-1.99	NA	0.69	1.73	0.3	23.58	0.3	NA
Male	Madagascar	39.12285893	13	no	43.82	29	420	185	53	94	97.31769572	NA	0.21	0.034	439	73	NA	0.01	NA	NA	3	2	2	2	3	Yes	Yes	Yes	No	Yes	Yes	No	NA	3	Yes	lowest income	seche	NA	NA	non-stunted	non-stunted	-1.92	NA	8.19	0.5	13.91	68.49	0.3	NA
Female	Madagascar	25.44629648	11.8	no	50.09	26	387	162	42	79	81.30747334	NA	0.15	0.03	158	31	NA	0.01	NA	NA	2	2	2	2	3	Yes	Yes	Yes	Yes	No	Yes	No	NA	4	No	middle income	seche	yes	550000	moderately stunted	stunted	-2.42	NA	8.85	0.37	0.3	66.88	0.28	NA
Female	Madagascar	54.44323898	10.3	yes	12.21	18	407	164	42	69	78.0394278	0.012	0.43	0.103	477	114	37	NA	NA	NA	2	2	2	2	3	Yes	Yes	No	No	Yes	No	No	NA	6	Yes	lowest income	seche	no	0	severely stunted	stunted	-3.52	NA	0.105	0.005	8.1	64.51	0.3	NA
Female	Madagascar	25.64355459	12.1	no	30.21	27	233	150	43	81	80.54060937	NA	0.59	0.095	464	75	NA	0.037999999	131	Elevated	2	2	2	2	3	Yes	Yes	No	No	No	Yes	Yes	NA	4	No	middle income	seche	NA	NA	non-stunted	non-stunted	-1.86	12.07607428	20.83	0.82	45.33	169.24	0.36	99.08814535
Male	Madagascar	37.24890686	12.5	no	12.01	22	459	153	48	80	83.75438456	NA	0.8	0.226	469	132	NA	NA	NA	NA	3	2	2	2	3	Yes	Yes	Yes	No	Yes	Yes	No	NA	3	Yes	middle income	seche	NA	NA	non-stunted	non-stunted	-1.12	NA	9.05	0.65	13.94	164.34	0.39	NA
Male	Madagascar	49.44603347	11.9	no	45.88	23	378	154	43	72	78.12209675	NA	NA	NA	NA	NA	NA	NA	NA	NA	2	1	2	2	3	Yes	Yes	Yes	No	Yes	No	No	NA	4	No	lowest income	seche	NA	NA	non-stunted	non-stunted	-1.68	NA	NA	NA	NA	NA	NA	NA
Male	Madagascar	50.46520038	11.2	no	35.15	22	198	178	58	102	101.7378891	NA	0.2	0.021	297	31	NA	NA	NA	NA	2	2	2	2	3	Yes	Yes	Yes	No	Yes	No	No	NA	5	Yes	middle income	seche	NA	NA	non-stunted	non-stunted	-0.28	NA	44.21	0.005	31.67	120.83	0.3	NA
Male	Madagascar	31.29828714	12.6	no	7.63	29	648	140	38	62	69.09306213	NA	0.2	0.022	331	37	NA	0.01	NA	NA	3	2	2	1	3	Yes	Yes	No	No	Yes	No	No	NA	4	No	lowest income	seche	NA	NA	non-stunted	non-stunted	-1.38	NA	14.15	1.48	42.75	189.13	0.3	NA
Female	Madagascar	30.04898576	12.1	no	25.65	26	314	185	46	81	88.33609421	NA	0.74	0.118	282	45	NA	0.01	NA	NA	2	2	2	2	3	Yes	Yes	Yes	Yes	Yes	No	No	NA	5	No	lowest income	seche	NA	NA	non-stunted	non-stunted	-0.63	NA	40.32	2.54	53.68	231.29	0.92	NA
Female	Madagascar	53.78571194	12.2	no	47.3	25	807	197	68	115	115.4935311	NA	0.6	0.087	251	37	NA	NA	NA	NA	3	2	2	2	3	Yes	Yes	No	No	Yes	Yes	No	NA	5	Yes	highest income	seche	NA	NA	moderately stunted	stunted	-2.18	NA	13.23	0.43	0.3	22.19	0.35	NA
Male	Madagascar	48.98576454	9.9	yes	97.63	26	200	136	38	70	71.25360606	0.012	1.43	0.059	1841	75	41	0.043000001	NA	NA	2	1	2	2	3	Yes	Yes	Yes	Yes	Yes	Yes	No	NA	5	Yes	lowest income	seche	yes	3650000	severely stunted	stunted	-3.04	NA	12.47	2.22	57.6	149.32	0.37	NA
Male	Madagascar	54.34460992	12.7	no	21.36	23	395	237	55	109	112.4205859	NA	0.33	0.047	132	19	NA	NA	NA	NA	2	2	2	2	3	Yes	Yes	No	No	No	Yes	No	NA	4	No	lowest income	seche	NA	NA	non-stunted	non-stunted	-1.91	NA	11.68	0.98	0.3	77.6	0.3	NA
Female	Madagascar	36.39412171	12.9	no	12.28	26	623	217	51	75	93.97890729	NA	0.49	0.087	584	104	137	NA	NA	NA	3	2	2	2	3	Yes	Yes	Yes	No	Yes	Yes	Yes	NA	3	No	lowest income	seche	yes	12950000	moderately stunted	stunted	-2.57	NA	12.76	1.57	45.99	253.24	0.58	NA
Male	Madagascar	32.81059934	11.2	no	4.99	28	295	153	46	91	86.1979396	NA	0.76	0.041	2766	149	NA	NA	NA	NA	2	2	2	2	3	Yes	Yes	Yes	No	Yes	No	Yes	NA	6	No	middle income	seche	NA	NA	non-stunted	non-stunted	-1.81	NA	38.34	3.84	55.92	170.95	1.69	NA
Male	Madagascar	36.82151428	8.5	yes	4.61	29	258	194	51	100	99.64541082	NA	0.51	0.154	567	172	15	0.021	102	Elevated	2	2	2	2	3	Yes	Yes	Yes	No	No	No	No	NA	4	No	lowest income	seche	NA	NA	moderately stunted	stunted	-2.7	15.94459799	2.48	0.19	9.42	45.23	0.3	17.01838827
Male	Madagascar	26.95860867	10.1	yes	15.13	24	307	173	47	79	86.28269152	NA	0.55	0.083	1157	174	NA	NA	NA	NA	2	2	2	2	3	No	No	No	No	Yes	Yes	No	NA	3	No	middle income	pluie	NA	NA	non-stunted	non-stunted	-1.73	NA	20.83	1.23	33.05	153.06	0.11	NA
Male	Madagascar	37.77492849	11.2	no	6.62	30	310	173	51	89	92.25758782	NA	0.47	0.062	165	22	NA	0.01	NA	NA	2	2	2	2	3	Yes	No	No	No	No	No	No	NA	4	No	lowest income	seche	NA	NA	non-stunted	non-stunted	-1.28	NA	2.48	0.5	3.3	58.93	0.11	NA
Female	Madagascar	26.82710326	10.3	yes	5.75	27	273	163	48	86	87.62790546	NA	0.69	0.176	1511	383	NA	NA	NA	NA	2	2	2	2	3	Yes	Yes	No	No	Yes	Yes	Yes	NA	3	Yes	lowest income	seche	NA	NA	non-stunted	non-stunted	-1.53	NA	54.66	1.31	69.87	292.2	2.83	NA
Female	Madagascar	34.6187987	11.2	no	6.64	46	355	151	48	73	80.88109363	0.013	NA	NA	NA	NA	131	0.017000001	326	Elevated	2	2	2	2	5	No	No	No	No	No	Yes	No	NA	4	No	lowest income	pluie	yes	67000000	severely stunted	stunted	-3.41	79.04313358	NA	NA	NA	NA	NA	61.09364655
Female	Madagascar	27.18874314	11.3	no	22.41	24	395	163	48	77	84.45781772	NA	1.16	0.076	479	31	NA	0.01	NA	NA	2	2	2	2	3	Yes	Yes	Yes	No	No	No	No	NA	5	Yes	lowest income	pluie	NA	NA	non-stunted	non-stunted	-1.64	NA	13.36	0.68	13.92	117.15	0.19	NA
Female	Madagascar	47.5720814	11.4	no	12.83	30	411	185	48	89	92.45583477	NA	0.32	0.092	283	82	NA	0.01	NA	NA	3	2	2	2	3	No	No	No	No	No	Yes	No	NA	2	Yes	middle income	pluie	NA	NA	non-stunted	non-stunted	-0.97	NA	13.23	0.43	19.78	163.06	0.15	NA
Female	Madagascar	46.88167801	12	no	18.4	23	330	186	53	87	95.01000818	NA	0.38	0.081	437	92	NA	NA	NA	NA	2	2	2	2	3	No	No	Yes	No	NA	NA	NA	NA	4	No	lowest income	pluie	NA	NA	non-stunted	non-stunted	-1.54	NA	17.59	0.9	13.91	150.71	0.73	NA
Female	Madagascar	35.57221291	11.4	no	62.91	25	570	184	46	70	83.98941666	NA	0.35	0.087	310	77	32	0.01	NA	NA	3	2	2	2	3	No	No	No	No	Yes	Yes	No	NA	7	No	highest income	pluie	yes	90000000	moderately stunted	stunted	-2.58	NA	17.91	0.74	40.64	171.51	0.24	NA
Male	Madagascar	35.24344939	10.9	yes	12.17	25	327	128	36	57	64.04163957	NA	0.6	0.091	266	40	NA	0.01	NA	NA	2	1	1	1	3	No	No	No	No	Yes	No	No	NA	5	No	lowest income	pluie	NA	NA	non-stunted	non-stunted	-1.9	NA	18.17	2.58	33.03	185.26	0.49	NA
Female	Madagascar	24.39425321	10.5	yes	11.73	20	235	157	42	74	78.72757739	NA	0.59	0.149	782	198	15	NA	NA	NA	2	2	2	2	3	No	No	No	No	Yes	Yes	No	NA	5	No	highest income	pluie	no	0	moderately stunted	stunted	-2.49	NA	31.8	1.33	46.93	147.27	0.65	NA
Female	Madagascar	24.22987145	NA	NA	NA	29.799999	351.70001	115.9	35.099998	61.599998	63.04593287	NA	1.56	0.299	1224	235	26	0.013	NA	NA	2	1	1	1	NA	Yes	Yes	Yes	No	Yes	Yes	No	NA	3	No	highest income	pluie	NA	NA	severely stunted	stunted	-3.37	NA	21.4	1.06	66.14	278.03	0.32	NA
Female	Madagascar	32.90922839	10.8	yes	16.53	19.200001	205.3	174.60001	56.099998	93.400002	97.07736922	NA	0.28	0.078	591	165	NA	0.01	NA	NA	2	2	2	2	3	No	No	No	No	No	No	No	NA	4	Yes	middle income	pluie	NA	NA	non-stunted	non-stunted	-1.74	NA	13.36	9.4	0.3	238.88	0.19	NA
Female	Madagascar	35.73659467	12.3	no	39.19	26.700001	407.10001	154.2	47.200001	79.900002	83.46884242	NA	0.15	0.026	110	19	NA	NA	NA	NA	3	2	2	2	3	No	No	No	No	Yes	Yes	No	NA	5	No	middle income	pluie	NA	NA	non-stunted	non-stunted	-1.99	NA	0.105	0.005	20.44	142.13	0.015	NA
Male	Madagascar	36.42699806	11.3	no	37.27	42.5	719.20001	359.70001	161.2	202.60001	227.3255846	NA	0.99	0.185	524	98	NA	NA	NA	NA	3	3	3	3	3	No	No	No	No	Yes	No	Yes	NA	5	No	lowest income	pluie	NA	NA	moderately stunted	stunted	-2.73	NA	NA	NA	NA	NA	NA	NA
Female	Madagascar	25.11753296	11	no	6.24	7.8000002	130.3	62.900002	14.9	26.5	29.1761243	NA	1.74	0.156	1757	157	NA	0.01	NA	NA	1	1	1	1	3	No	No	Yes	Yes	Yes	No	No	NA	2	No	lowest income	pluie	NA	NA	severely stunted	stunted	-4.2	NA	NA	NA	NA	NA	NA	NA
Female	Madagascar	47.86796857	11.2	no	19.19	24.5	444.29999	154.3	41.200001	72.800003	77.35080716	NA	0.66	0.097	593	87	NA	NA	NA	NA	3	2	2	2	3	No	No	No	No	No	No	No	NA	4	Yes	middle income	pluie	NA	NA	non-stunted	non-stunted	-1.64	NA	5.93	2.8	25	172.45	0.06	NA
Female	Madagascar	55.03501331	11.2	no	41.54	19.1	347.70001	118.6	35.799999	62.400002	64.22697025	NA	0.5	0.105	1276	267	NA	NA	NA	NA	2	1	1	1	29	Yes	Yes	Yes	No	No	Yes	No	NA	3	No	lowest income	pluie	NA	NA	non-stunted	non-stunted	-1.91	NA	26.13	2.48	55.77	238.88	0.78	NA
Female	Madagascar	58.28977217	11.6	no	5.85	26	326	171	50	74	85.84848027	NA	0.79	0.157	679	135	NA	NA	NA	NA	2	2	2	2	3	Yes	Yes	No	No	Yes	No	Yes	NA	5	Yes	lowest income	pluie	NA	NA	non-stunted	non-stunted	-0.98	NA	12.8	1.06	27.46	245.77	0.3	NA
Male	Madagascar	56.28431469	11.5	no	64.58	28.9	391.35001	163.3	51.400002	83.900002	88.96866979	NA	0.75	0.207	241	67.5	NA	NA	NA	NA	2	2	2	2	3	No	No	No	No	Yes	Yes	No	NA	3	No	lowest income	pluie	NA	NA	non-stunted	non-stunted	-1.23	NA	0.105	0.005	20.44	109.12	0.015	NA
Female	Madagascar	36.39412171	10.3	yes	20.92	19.700001	372.29999	147.10001	41.299999	67.699997	74.36760539	0.012	NA	NA	NA	NA	63	NA	NA	NA	2	2	2	2	3	No	No	Yes	No	No	No	No	NA	2	No	middle income	pluie	NA	NA	severely stunted	stunted	-3.22	NA	13.36	0.37	0.3	104.87	0.26	NA
Male	Madagascar	25.7093073	11.1	no	7.15	28.6	382.29999	167.2	45.5	81.5	85.2710792	NA	0.9	0.171	820	155	NA	NA	NA	NA	2	2	2	2	3	No	No	No	No	No	No	No	NA	4	No	middle income	pluie	NA	NA	non-stunted	non-stunted	-1.48	NA	35.92	1.06	20.93	123.08	0.32	NA
Male	Madagascar	38.46533189	8.6	yes	3.88	17.4	244.89999	139.3	34.599998	59	65.75968647	NA	1.08	0.283	7527	1968	NA	0.017000001	215	Elevated	2	2	1	1	3	Yes	No	Yes	No	No	Yes	No	NA	3	No	highest income	pluie	NA	NA	severely stunted	stunted	-3.19	23.54397273	47.93	2.95	138.64	1560.1	5.37	71.49927717
Male	Madagascar	37.80780485	11.6	no	83.9577	9.3999996	139.3	92.699997	26.299999	51	49.91164412	NA	1.15	0.33	814	233	15	0.017999999	68	Elevated	1	1	1	1	50	Yes	Yes	Yes	No	No	No	No	NA	3	Yes	middle income	pluie	yes	137500000	severely stunted	stunted	-3.13	83.24979353	15.57	0.32	0.98	107.99	2.08	67.47551522
Female	Madagascar	24.98602755	12.7	no	40.97	12.3	303.70001	128.2	39	71.099998	70.83926942	NA	0.9	0.142	1379	216	NA	0.01	NA	NA	2	1	2	2	3	Yes	Yes	No	No	No	No	No	NA	3	No	middle income	pluie	NA	NA	non-stunted	non-stunted	-0.64	NA	15.14	0.68	35.95	98.5	0.19	NA
Female	Madagascar	51.08985107	12.5	no	20.94	NA	NA	NA	NA	NA	#NUM!	NA	0.23	0.061	NA	NA	NA	NA	NA	NA	NA	NA	NA	NA	3	Yes	Yes	Yes	No	Yes	Yes	Yes	NA	4	No	lowest income	pluie	yes	68000000	severely stunted	stunted	-3.22	NA	NA	NA	NA	NA	NA	NA
Female	Madagascar	36.03248184	11.9	no	14.25	12.4	186	141.5	45.799999	84	81.65204473	NA	1.38	0.243	234	41	15	0.021	306	Elevated	2	2	2	2	7	Yes	Yes	Yes	No	No	No	No	NA	2	No	middle income	pluie	yes	13000000	severely stunted	stunted	-3.04	42.00973658	83.54	3.47	40.53	341.4	0.015	28.52518495
Female	Madagascar	34.6187987	12.2	no	33.06	38.099998	378.29999	202.10001	45.599998	62.599998	83.24698102	0.013	0.81	0.12	445	66	16	NA	NA	NA	2	2	2	1	3	Yes	Yes	No	No	Yes	No	Yes	NA	4	No	middle income	pluie	yes	5400000	severely stunted	stunted	-3.23	NA	56.04	2.52	83.33	447.06	2.76	NA
Female	Madagascar	25.47917283	11.2	no	8.64	17.799999	214.10001	121.2	28.9	54.799999	57.68466007	NA	0.85	0.081	390	37	NA	0.01	NA	NA	2	1	1	1	3	Yes	Yes	Yes	No	No	No	No	NA	4	No	middle income	pluie	NA	NA	non-stunted	non-stunted	-1.82	NA	11.17	0.14	28.74	139.23	0.41	NA
Male	Madagascar	36.75576158	12.6	no	24.74	18.200001	535.03003	147.50999	37.52	63.900002	70.71774087	NA	0.8	0.142	1760	312	NA	0.01	NA	NA	3	2	2	1	3	Yes	Yes	Yes	No	No	No	No	NA	5	No	middle income	pluie	NA	NA	non-stunted	non-stunted	-1.62	NA	12.19	0.005	23.86	1535.45	2.26	NA
Female	Madagascar	32.81059934	NA	NA	NA	18.74	279.20999	136.47	31.48	50.389999	60.04434178	NA	0.06	0.012	270	53	NA	NA	NA	NA	2	2	1	1	NA	Yes	Yes	Yes	Yes	No	Yes	No	NA	3	No	middle income	pluie	NA	NA	moderately stunted	stunted	-2.13	NA	17.24	2.57	38.91	1245.97	0.65	NA
Male	Madagascar	43.59404281	9.9	yes	NA	NA	NA	NA	NA	NA	#NUM!	NA	0.58	0.075	NA	NA	NA	NA	NA	NA	NA	NA	NA	NA	3	No	No	No	No	No	Yes	No	NA	5	No	lowest income	pluie	yes	5800000	severely stunted	stunted	-3.48	NA	NA	NA	NA	NA	NA	NA
Female	Madagascar	43.98855903	12.4	no	11.59	24.620001	394.32001	172.78	45.169998	81.910004	86.14435615	NA	0.17	0.041	278	66	NA	0.01	NA	NA	2	2	2	2	3	Yes	Yes	No	No	Yes	Yes	No	NA	3	No	lowest income	pluie	NA	NA	non-stunted	non-stunted	-1.23	NA	15.81	0.53	56.04	1357.27	0.79	NA
Male	Madagascar	28.79968439	11.9	no	36.63	19.879999	234.39	102.16	29.33	47.220001	52.108229	0.012	0.88	0.112	601	76	15	0.01	NA	NA	2	1	1	1	3	Yes	No	No	No	Yes	Yes	No	NA	6	No	middle income	pluie	no	33500	moderately stunted	stunted	-2.02	NA	13.36	0.005	25.71	798.43	1.2	NA
Female	Madagascar	52.14189434	11.6	no	38.85	NA	NA	NA	NA	NA	#NUM!	NA	0.35	0.042	NA	NA	NA	NA	NA	NA	NA	NA	NA	NA	8	Yes	Yes	Yes	No	No	Yes	No	NA	4	Yes	lowest income	pluie	NA	NA	moderately stunted	stunted	-2.49	NA	NA	NA	NA	NA	NA	NA
Male	Madagascar	49.61041523	11.4	no	44.22	20.01	424.82999	167.41	37.669998	63.240002	73.6076506	NA	0.33	0.105	276	88	NA	0.01	NA	NA	2	2	2	1	3	No	No	Yes	No	No	Yes	Yes	NA	1	No	lowest income	pluie	NA	NA	moderately stunted	stunted	-2.17	NA	6.99	0.46	13.77	380.08	0.22	NA
Male	Madagascar	44.97484959	11.7	no	93.89	19.4	212.25	154.75999	40.009998	69.779999	75.59958193	NA	0.04	0.012	142	38	NA	0.015	121	Elevated	2	2	2	2	3	Yes	No	No	Yes	Yes	No	No	NA	5	No	middle income	pluie	NA	NA	non-stunted	non-stunted	-1.99	10.64508948	11.23	0.28	35.19	184.78	0.52	46.30784612
Male	Madagascar	33.23799191	9.1	yes	10.7535	25.110001	245.13	168.03999	38.490002	68.839996	76.36021439	0.012	0.81	0.118	370	54	15	0.01	NA	NA	2	2	2	2	24	Yes	Yes	No	No	No	Yes	Yes	NA	4	No	lowest income	pluie	yes	4300000	severely stunted	stunted	-3.28	NA	35.89	9.62	192.57	2122.78	7.18	NA
Female	Madagascar	52.63503962	8.9	yes	66.8	20.35	234.33	117.8	34.16	65.160004	64.00512522	NA	0.34	0.056	1237	204	NA	0.01	NA	NA	2	1	1	1	3	Yes	No	No	No	Yes	Yes	No	NA	5	Yes	lowest income	pluie	NA	NA	severely stunted	stunted	-3.66	NA	69.94	0.99	52.5	1711.5	0.69	NA
Male	Madagascar	59.67057895	11.7	no	15.2	19.75	531.91998	160.96001	38.27	62.52	72.75538457	0.023	0.47	0.06	710	91	127	0.015	184	Elevated	3	2	2	1	3	Yes	Yes	No	No	Yes	No	No	NA	2	No	lowest income	pluie	yes	6700000	severely stunted	stunted	-3.48	28.06667127	14.26	0.005	38.74	372.58	1.4	151.4548581
Female	Madagascar	59.44044449	11.2	no	17.52	18.700001	231.8	161.73	46.470001	72.980003	81.85697947	NA	0.04	0.012	231	65	NA	0.01	NA	NA	2	2	2	2	3	No	No	No	No	Yes	Yes	No	NA	4	No	middle income	pluie	NA	NA	severely stunted	stunted	-3.26	NA	14.75	0.08	23.5	743.74	1.6	NA
Female	Madagascar	30.41062564	11.9	no	14.12	NA	NA	NA	NA	NA	#NUM!	NA	0.25	0.045	NA	NA	NA	NA	NA	NA	NA	NA	NA	NA	3	No	No	No	No	Yes	Yes	Yes	NA	3	No	middle income	pluie	NA	NA	severely stunted	stunted	-3.66	11.33636216	NA	NA	NA	NA	NA	50.79139301
Male	Madagascar	55.69254036	12.4	no	40.27	12.89	303.72	149	40.34	70.389999	75.07195177	NA	0.12	0.024	171	36	NA	0.01	NA	NA	2	1	2	2	3	Yes	No	No	No	No	Yes	Yes	NA	5	Yes	lowest income	pluie	NA	NA	severely stunted	stunted	-3.19	NA	NA	NA	NA	NA	NA	NA
Female	Madagascar	26.16957622	10.7	yes	96.48	NA	NA	NA	NA	NA	#NUM!	NA	0.32	0.056	NA	NA	NA	NA	NA	NA	NA	NA	NA	NA	3	Yes	Yes	No	Yes	No	No	Yes	NA	2	No	middle income	pluie	yes	810000	moderately stunted	stunted	-2.88	11.91632897	NA	NA	NA	NA	NA	52.73611706
Male	Madagascar	57.89525594	11	no	30.083	NA	NA	NA	NA	NA	#NUM!	NA	0.38	0.043	NA	NA	NA	NA	NA	NA	NA	NA	NA	NA	18	Yes	Yes	Yes	No	No	No	Yes	NA	3	No	lowest income	pluie	NA	NA	moderately stunted	stunted	-2.37	13.51913512	NA	NA	NA	NA	NA	50.85668252
Female	Madagascar	39.4844988	10.8	yes	15.73	15.84	366.48999	143.16	35.439999	64.010002	68.73655212	0.012	0.27	0.055	190	38	20	0.01	NA	NA	2	2	1	1	3	No	No	No	No	No	No	No	NA	5	No	lowest income	pluie	yes	1350000	severely stunted	stunted	-3.01	NA	29.04	0.005	27.51	409.45	1.31	NA
Female	Madagascar	28.53667357	12.2	no	16.92	NA	NA	NA	NA	NA	#NUM!	NA	0.18	0.049	NA	NA	NA	NA	NA	NA	NA	NA	NA	NA	6	Yes	Yes	No	No	No	No	No	NA	5	No	lowest income	pluie	NA	NA	moderately stunted	stunted	-2.56	344.1147755	NA	NA	NA	NA	NA	418.6165429
Male	Madagascar	46.65154354	11	no	80.25	23.790001	306.29999	149.47	41.169998	79.639999	78.84159024	NA	0.08	0.012	195	29	NA	0.01	NA	NA	2	2	2	2	5	Yes	Yes	No	No	Yes	Yes	No	NA	2	No	lowest income	pluie	NA	NA	non-stunted	non-stunted	-1.61	NA	19.05	0.39	28.21	1600.17	4.08	NA
Female	Madagascar	59.11168097	12.2	no	38.2034	23.709999	309.29001	166.21001	41.110001	75.309998	80.13442032	NA	1.1	0.203	910	168	NA	0.01	253	Elevated	2	2	2	2	12	No	No	No	No	No	Yes	Yes	NA	3	No	lowest income	pluie	NA	NA	non-stunted	non-stunted	-1.68	12.59344767	13.56	0.24	27.16	694.13	0.45	51.1318893
Male	Madagascar	35.5064602	6.8	yes	3.98	16.76	466.16	136.25	34.580002	59.970001	65.61934037	0.012	0.45	0.09	1044	209	16	0.01	NA	NA	3	2	1	1	NA	Yes	No	No	No	No	Yes	No	NA	3	No	lowest income	pluie	yes	1255000	severely stunted	stunted	-3.11	NA	220.43	3.77	34.39	2644.17	1.2	NA
Female	Madagascar	37.54479403	10.9	yes	32.55	20.9	221.22	160.95	46.540001	72.760002	81.68394243	NA	0.58	0.102	880	153	NA	0.013	32	Elevated	2	2	2	2	6	No	No	Yes	Yes	Yes	Yes	Yes	NA	3	No	lowest income	pluie	NA	NA	non-stunted	non-stunted	-0.93	10.59969076	NA	NA	NA	NA	NA	18.18407365
Female	Madagascar	32.9749811	NA	NA	NA	NA	NA	NA	NA	NA	#NUM!	NA	0.27	0.053	NA	NA	NA	NA	NA	NA	NA	NA	NA	NA	NA	No	No	Yes	Yes	No	No	No	NA	6	No	lowest income	pluie	NA	NA	non-stunted	non-stunted	-1.2	NA	NA	NA	NA	NA	NA	NA
Male	Madagascar	41.09544005	12.1	no	57.27	21.98	416.60999	149.3	38.16	67.029999	72.55139971	NA	1.12	0.238	1189	253	NA	NA	NA	NA	3	2	2	2	NA	No	No	No	No	Yes	Yes	No	NA	3	Yes	middle income	pluie	NA	NA	moderately stunted	stunted	-2.01	NA	18.78	0.2	135.32	993.11	1.01	NA
Female	Madagascar	35.27632574	12.5	no	28.79	12.47	290.01999	110.47	29.280001	54.970001	56.23159409	NA	0.57	0.165	243	71	15	NA	NA	NA	2	1	1	1	5	No	No	No	No	Yes	No	No	NA	4	No	lowest income	pluie	NA	NA	moderately stunted	stunted	-2.79	NA	27.97	0.98	28.21	1405.79	0.79	NA
Female	Madagascar	52.3062761	11.7	no	47.91	21.549999	256.35001	151.83	49.389999	87.910004	87.0318676	NA	0.31	0.037	363	44	NA	0.01	NA	NA	2	1	2	2	3	Yes	No	No	Yes	No	Yes	Yes	NA	3	No	lowest income	pluie	NA	NA	moderately stunted	stunted	-2	NA	7.24	0.01	21.55	998.14	0.31	NA
Male	Madagascar	34.02702436	10.4	yes	31.98	NA	NA	NA	NA	NA	#NUM!	0.012	0.19	0.041	703	154	36	NA	NA	NA	NA	NA	NA	NA	5	Yes	Yes	No	No	No	Yes	No	NA	6	No	middle income	pluie	yes	1650000	severely stunted	stunted	-3.43	NA	16.94	0.97	31.62	1392.53	1.96	NA
Male	Madagascar	30.80514186	12.3	no	18.74	20.629999	261.28	153.96001	41.110001	67.139999	75.18171866	NA	0.31	0.058	313	58	NA	0.01	NA	NA	2	2	2	2	3	No	No	No	No	No	No	Yes	NA	2	Yes	lowest income	pluie	NA	NA	non-stunted	non-stunted	-1.26	NA	13.77	0.72	24.98	458.23	0.55	NA
Male	Madagascar	59.17743367	11.6	no	7.02	28.280001	490.01001	155.27	38.310001	56.580002	69.55914336	NA	0.71	0.15	1600	339	NA	0.01	NA	NA	2	1	2	1	3	Yes	Yes	No	No	No	Yes	Yes	NA	3	Yes	lowest income	pluie	NA	NA	severely stunted	stunted	-3	NA	43.42	9.97	49.26	1682.86	3.4	NA
Female	Madagascar	56.08705658	12.4	no	46.02	27.59	455.03	223.33	55.889999	99.760002	107.5835504	NA	0.5	0.12	582	139	NA	NA	NA	NA	2	2	2	2	3	Yes	No	Yes	Yes	No	No	No	NA	5	No	lowest income	pluie	NA	NA	non-stunted	non-stunted	-1.8	NA	42.69	0.02	36.9	2676.36	0.49	NA
Male	Madagascar	55.49528224	10.6	yes	4.69	27.709999	403.37	232.91	81.110001	105.98	126.0362537	NA	0.05	0.012	723	181	NA	0.011	232	Elevated	2	2	2	2	3	Yes	Yes	No	No	No	Yes	Yes	NA	5	Yes	lowest income	pluie	NA	NA	non-stunted	non-stunted	-1.79	25.05272344	8.3	0.02	21.55	1926.71	1.11	20.48163862
Male	Madagascar	28.01065194	12.4	no	66.14	14.75	270.85999	132.95	40.959999	62.25	69.72618089	NA	0.59	0.149	4527	1141	NA	0.01	NA	NA	2	1	2	1	3	Yes	Yes	No	No	Yes	Yes	No	NA	4	Yes	lowest income	pluie	NA	NA	non-stunted	non-stunted	-0.89	NA	41.65	0.005	21.35	725.2	1.38	NA
Male	Madagascar	45.43511852	12.1	no	77.3	20.5	366.34	137.60001	38.91	64.089996	70.00944695	NA	0.52	0.07	1503	202	NA	NA	NA	NA	2	2	2	1	3	No	No	No	No	No	Yes	Yes	NA	3	No	lowest income	pluie	NA	NA	non-stunted	non-stunted	-1.55	NA	22.48	0.15	35.48	839.13	1.27	NA
Female	Madagascar	36.85439064	12.9	no	152.3982	23.57	631.42999	176.03999	50.259998	78.739998	88.64952247	NA	0.32	0.049	422	64	NA	0.01	NA	NA	3	2	2	2	13	Yes	No	No	No	Yes	No	Yes	NA	3	No	lowest income	pluie	NA	NA	moderately stunted	stunted	-2.85	NA	16.19	0.005	24.28	460.41	0.64	NA
Male	Madagascar	36.59137982	11.4	no	6.69	18.99	270.10999	143.39	41.990002	72.230003	75.76363404	NA	0.21	0.029	205	28	NA	0.02	62	Elevated	2	2	2	2	3	No	No	No	No	Yes	Yes	No	NA	3	Yes	lowest income	pluie	NA	NA	non-stunted	non-stunted	-1.73	11.94972428	161.17	5.11	68.65	207.06	6.22	43.28778544
Female	Madagascar	28.89831344	11.7	no	7.04	18.33	373.35001	151.78	47.25	72.839996	80.53699569	NA	0.82	0.167	371	75	120	0.01	NA	NA	2	2	2	2	3	No	No	No	No	No	Yes	Yes	NA	4	No	highest income	pluie	NA	NA	moderately stunted	stunted	-2.71	NA	28.88	0.96	26.08	485.65	0.83	NA
Male	Madagascar	33.92839531	12.1	no	1.27	24.41	229.75	141.82001	45.630001	73.610001	78.09830432	NA	0.83	0.205	2000	491	NA	0.017999999	177	Elevated	2	2	2	2	3	No	No	Yes	No	Yes	Yes	No	NA	3	No	middle income	pluie	yes	1650000	severely stunted	stunted	-3.38	11.21108332	74.39	0.41	47.67	1124.26	3.73	18.80923612
Female	Madagascar	59.37469178	11.4	no	25.69	25.450001	694.78998	185.88	45.099998	56.310001	77.86307908	NA	0.11	0.018	204	32	NA	0.01	NA	NA	3	2	2	1	3	Yes	No	No	No	No	No	No	NA	4	No	lowest income	pluie	NA	NA	moderately stunted	stunted	-2.62	NA	13.22	0.84	16.3	618.59	0.46	NA
Female	Madagascar	31.16678173	11.8	no	36.87	19.58	180.85001	146.92999	50.200001	90.18	87.29207195	NA	1.05	0.178	1774	300	NA	0.025	95	Elevated	2	2	2	2	3	No	No	No	No	Yes	Yes	Yes	NA	5	No	lowest income	pluie	NA	NA	non-stunted	non-stunted	-1.97	14.59688584	46.58	6.71	36.14	875.92	0.92	72.61960309
Male	Madagascar	36.328369	12.3	no	28.92	25.52	469.22	180.06	48.950001	82.900002	90.06889416	NA	0.63	0.1	384	61	NA	0.01	NA	NA	3	2	2	2	3	No	No	No	No	No	Yes	Yes	NA	5	No	lowest income	pluie	NA	NA	moderately stunted	stunted	-2.74	NA	12.75	0.02	14.08	212.58	0.03	NA
Female	Madagascar	56.05418023	11.5	no	NA	26.09	290.13	203.22	47.869999	89	95.31032652	0.028999999	0.22	0.033	1822	277	15	0.01	NA	NA	2	2	2	2	3	Yes	No	Yes	No	Yes	Yes	No	NA	3	Yes	lowest income	pluie	NA	NA	severely stunted	stunted	-3.04	NA	25.06	4.05	111.78	1086.48	3.38	NA
Female	Madagascar	52.40490515	12.1	no	25.72	23.059999	487.35001	203.72	58.5	75.559998	96.56664813	NA	0.65	0.109	2587	436	NA	0.01	NA	NA	2	2	2	2	3	No	No	Yes	No	Yes	Yes	No	NA	4	No	lowest income	pluie	NA	NA	moderately stunted	stunted	-2.3	NA	83.1	0.68	87.92	1122.05	0.52	NA
Female	Madagascar	54.44323898	11.9	no	20.8	16.82	380.37	162.53999	42.07	67.480003	77.27445391	NA	0.45	0.077	1187	203	NA	NA	NA	NA	2	2	2	1	3	No	No	No	Yes	No	No	No	NA	5	No	lowest income	pluie	NA	NA	moderately stunted	stunted	-2.95	NA	46.77	0.005	32.31	2285.72	0.48	NA
Male	Madagascar	54.60762074	10.9	yes	15.96	20.42	359.35999	143.06	37.5	71.919998	72.80028034	NA	0.08	0.021	NA	NA	NA	NA	NA	NA	2	1	2	2	3	No	No	Yes	No	No	No	Yes	NA	4	No	middle income	pluie	NA	NA	severely stunted	stunted	-3.52	NA	34.33	0.005	32.15	1090.39	4.25	NA
Female	Madagascar	24.72301673	11.8	no	13.34	14.18	507.45999	167.35001	38.59	68.669998	76.25866275	NA	0.86	0.239	968	268	NA	0.018999999	194	Elevated	3	2	2	2	3	No	No	No	No	No	Yes	No	NA	5	No	middle income	pluie	NA	NA	non-stunted	non-stunted	-1.89	13.68252888	41.86	40.44	199.64	1632.32	1	86.624592
Male	Madagascar	45.50087122	11.5	no	42.99	15.89	347.45001	140.08	42.099998	60.130001	70.78096399	NA	1.53	0.274	3354	601	NA	NA	NA	NA	2	2	2	1	3	Yes	No	Yes	No	No	Yes	No	NA	3	Yes	middle income	pluie	NA	NA	moderately stunted	stunted	-2.81	NA	17.01	0.6	62.39	683.39	3.01	NA
Female	Madagascar	31.59417431	10.3	yes	27.32	19.75	253.91	130.10001	45.07	72.540001	75.20513267	NA	1.06	0.166	2624	410	NA	0.145	55	Elevated	2	1	2	2	8	No	No	Yes	No	Yes	Yes	No	NA	3	No	lowest income	pluie	NA	NA	moderately stunted	stunted	-2.49	19.92019699	25.48	1.35	131.21	736.59	5.55	61.67641775
Male	Madagascar	37.44616497	8.5	yes	4.52	20.879999	422.95001	135.45	38.040001	59.970001	67.60588905	0.012	0.03	0.016	243	111	15	0.01	NA	NA	3	2	2	1	7	No	Yes	No	No	Yes	Yes	Yes	NA	5	Yes	lowest income	pluie	NA	NA	severely stunted	stunted	-3.05	NA	NA	NA	NA	NA	NA	NA
Male	Madagascar	39.22148798	11.3	no	16.24	17.549999	233.39	130.3	40.669998	64.599998	69.95472018	NA	0.28	0.075	193	52	NA	0.01	NA	NA	2	1	2	1	3	Yes	Yes	No	No	Yes	No	No	NA	2	Yes	lowest income	pluie	NA	NA	non-stunted	non-stunted	-1.93	NA	35.2	2.84	100.24	1109.23	0.9	NA
Female	Madagascar	54.7720025	11.6	no	17.45	28.059999	414.64999	170.14	51.110001	78.559998	88.07201389	0.018999999	0.13	0.025	388	74	33	0.01	NA	NA	2	2	2	2	3	No	No	No	No	Yes	Yes	No	NA	2	No	lowest income	pluie	NA	NA	moderately stunted	stunted	-2.04	NA	30.64	0.36	26.1	1237.56	0.41	NA
Female	Madagascar	29.02981885	8.9	yes	4.58	19.52	245.75999	100.05	36.580002	52.549999	57.72241727	NA	0.78	0.107	2978	407	15	NA	NA	NA	2	1	1	1	3	No	No	No	No	No	Yes	No	NA	2	Yes	lowest income	pluie	NA	NA	moderately stunted	stunted	-2.25	NA	13.68	0.005	13.11	330.7	0.39	NA
Female	Madagascar	26.62984515	10.7	yes	2.54	18.360001	213.57001	126.2	44.419998	74.089996	74.61036312	NA	0.84	0.102	395	48	NA	NA	NA	NA	2	1	2	2	3	Yes	Yes	No	No	No	Yes	Yes	NA	4	No	lowest income	pluie	NA	NA	moderately stunted	stunted	-2.52	NA	13.13	0.07	16.54	1805.6	0.6	NA
Male	Madagascar	27.18874314	11.8	no	26.92	16	171.28999	117.86	38.34	65.199997	66.54090558	0.012	1.16	0.171	850	125	23	0.133	216	Elevated	2	1	2	1	10	No	No	No	No	Yes	Yes	No	NA	4	No	lowest income	seche	no	107000	severely stunted	stunted	-3.01	11.18059763	13.83	0.02	36.33	1155.21	1.36	19.4296034
Female	Madagascar	50.59670579	11.6	no	48.1998	12.25	192.48	145.62	37.16	83.540001	76.74741138	NA	0.06	0.012	313	62	NA	0.01	NA	NA	2	1	2	2	13	Yes	Yes	Yes	No	No	Yes	No	NA	3	No	lowest income	seche	NA	NA	severely stunted	stunted	-3.01	NA	20.7	0.38	29.86	255.39	0.91	NA
Female	Madagascar	42.7063813	12.4	no	68.11	18.700001	320.60999	147.2	30.870001	64.900002	66.56251473	NA	0.55	0.123	335	75	NA	0.01	NA	NA	2	2	1	1	10	Yes	Yes	No	Yes	Yes	Yes	No	NA	4	No	lowest income	seche	NA	NA	non-stunted	non-stunted	-1.88	NA	26.69	7.15	49.68	1317.94	2.16	NA
Female	Madagascar	33.66538449	9.9	yes	11.66	16.93	603.65997	131.85001	36.84	64.519997	67.92527036	NA	0.33	0.033	485	48	NA	0.01	NA	NA	3	1	1	1	3	No	No	No	No	No	Yes	No	NA	4	No	lowest income	seche	NA	NA	moderately stunted	stunted	-2.08	NA	21.2	0.44	20.95	551.48	0.45	NA
Female	Madagascar	53.65420653	12.2	no	66.2	15.87	315.67999	133.89999	40.150002	63.830002	70.01057716	NA	0.78	0.133	634	108	NA	NA	NA	NA	2	1	2	1	8	Yes	Yes	Yes	No	No	Yes	Yes	NA	5	No	middle income	seche	NA	NA	non-stunted	non-stunted	-1.21	NA	55.16	3.4	29.49	1779.42	0.43	NA
Male	Madagascar	56.74458362	11.4	no	18.16	17.610001	428.81	155.78999	44.23	76.190002	80.67113326	NA	0.04	0.012	89	29	NA	0.01	NA	NA	2	1	2	2	3	Yes	No	No	Yes	Yes	Yes	No	NA	4	No	lowest income	seche	NA	NA	non-stunted	non-stunted	-1.41	NA	13.09	1.55	0.3	142.82	2.24	NA
Female	Madagascar	52.24052339	9.2	yes	3.29	21.059999	662.48999	180.64999	50.639999	67.419998	85.12166734	NA	0.09	0.026	957	273	NA	NA	NA	NA	3	2	2	1	3	Yes	Yes	No	No	Yes	Yes	No	NA	4	No	lowest income	seche	NA	NA	non-stunted	non-stunted	-1.52	NA	35.83	1.61	76.02	269.61	1.49	NA
Male	Madagascar	42.772134	11.5	no	10.0299	10.49	253.42999	102.24	35.080002	55.610001	58.42666773	NA	0.08	0.033	243	103	NA	NA	NA	NA	2	1	1	1	13	Yes	Yes	Yes	No	Yes	Yes	No	NA	5	Yes	lowest income	seche	NA	NA	non-stunted	non-stunted	-1.13	NA	53.73	2.01	58.66	532.39	2.42	NA
Female	Madagascar	57.36923431	13	no	51.12	17.85	379.59	166.21001	42.779999	76.580002	81.65907191	NA	0.42	0.139	590	196	NA	0.01	NA	NA	2	2	2	2	3	Yes	Yes	Yes	No	No	Yes	No	NA	3	No	lowest income	seche	NA	NA	non-stunted	non-stunted	-1.01	NA	40.13	4.92	164.58	2025.82	3.23	NA
Female	Madagascar	59.60482625	12.8	no	46.23	25.07	346.67999	153.89999	44.650002	74.080002	79.846096	NA	0.08	0.016	NA	NA	15	0.01	NA	NA	2	1	2	2	3	No	No	Yes	No	Yes	Yes	No	NA	5	No	lowest income	seche	no	37500	moderately stunted	stunted	-2.41	NA	16.73	0.84	56.48	1233.66	2.06	NA
Female	Madagascar	41.19406911	9.6	yes	28.9708	20.4	342.59	138.3	42.849998	61.830002	71.55787177	NA	0.28	0.035	369	46	NA	0.012	298	Elevated	2	2	2	1	43	No	No	No	No	No	Yes	Yes	NA	5	No	lowest income	seche	NA	NA	severely stunted	stunted	-3.73	29.62527636	47.69	0.005	30.22	1428.34	1.59	19.53496925
Female	Madagascar	38.46533189	11	no	21.47	18.879999	367.87	194.92999	55.380001	97.32	101.6587051	NA	0.51	0.086	126	21	NA	NA	NA	NA	2	2	2	2	3	Yes	Yes	No	No	No	No	No	NA	4	No	middle income	seche	NA	NA	non-stunted	non-stunted	-1.29	NA	17.85	0.76	50.08	2298.29	2.11	NA
Female	Madagascar	46.52003814	11.6	no	42.09	20.219999	247.60001	123.55	32.07	49.709999	58.18287197	NA	0.35	0.059	215	36	NA	NA	NA	NA	2	1	1	1	3	No	No	No	No	Yes	Yes	No	NA	2	No	lowest income	seche	NA	NA	non-stunted	non-stunted	-1.31	NA	17.46	0.83	126.29	297.19	0.68	NA
Female	Madagascar	41.32557451	NA	NA	NA	13.37	382.82999	149.21001	47.299999	66.43	77.68570557	NA	0.72	0.232	1337	430	NA	0.01	NA	NA	2	2	2	1	NA	No	No	No	No	No	Yes	No	NA	3	Yes	middle income	seche	NA	NA	non-stunted	non-stunted	-1.89	NA	NA	NA	NA	NA	NA	NA
Female	Madagascar	31.16678173	10.9	yes	10.97	12.33	263.38	133.92	33.009998	54.189999	62.10644831	NA	1.27	0.134	1279	134	NA	0.023	57	Elevated	2	2	1	1	3	Yes	Yes	No	No	Yes	Yes	No	NA	3	No	lowest income	seche	NA	NA	non-stunted	non-stunted	-1.92	11.16744032	85.82	0.54	39.65	1193.69	0.31	22.82131282
Female	Madagascar	51.02409837	12.4	no	42	25.629999	400.35001	193.67	52.93	73.029999	90.80055723	NA	0.05	0.012	100	26	NA	0.013	316	Elevated	2	2	2	2	3	Yes	Yes	No	No	Yes	Yes	Yes	NA	4	No	lowest income	seche	NA	NA	non-stunted	non-stunted	-1.47	12.65294694	9.41	0.005	18.59	648.47	1.13	57.4740942
Male	Madagascar	55.56103495	11.9	no	33.45	23.4	321.14001	168.98	41.549999	71.220001	79.37238549	NA	0.14	0.039	231	62	NA	0.01	NA	NA	2	2	2	2	3	No	No	No	No	Yes	No	No	NA	6	Yes	middle income	seche	NA	NA	non-stunted	non-stunted	-1.64	NA	17.58	0.92	40.72	1040.83	1.99	NA
Female	Madagascar	35.93385278	12	no	169.84	26.41	407.03	159.19	38.119999	70.720001	75.42876097	NA	0.34	0.058	246	42	NA	0.01	NA	NA	3	2	2	2	3	Yes	Yes	Yes	No	No	Yes	Yes	NA	3	Yes	lowest income	seche	NA	NA	non-stunted	non-stunted	-1.05	NA	20.54	0.08	19.55	1410.17	0.2	NA
Female	Madagascar	44.21869349	10.1	yes	24.6024	13.75	470.64999	180.72	42.810001	85.959999	87.28694344	NA	0.48	0.099	1687	346	NA	NA	NA	NA	3	2	2	2	13	Yes	Yes	Yes	No	Yes	Yes	No	NA	4	No	lowest income	seche	NA	NA	non-stunted	non-stunted	-1.81	NA	10.86	1.06	58.57	1540.52	1.67	NA
Female	Madagascar	56.58020186	10.8	yes	11.99	34	433	236	62	110	117.192223	NA	0.36	0.062	312	53	NA	0.01	NA	NA	2	2	2	2	3	Yes	Yes	Yes	No	No	Yes	Yes	NA	5	Yes	middle income	seche	NA	NA	non-stunted	non-stunted	-1.96	NA	55.73	0.69	75.88	1345.78	1.48	NA
Male	Madagascar	59.93358977	13	no	12.21	29	352	221	63	109	114.9175717	NA	0.2	0.062	565	177	NA	0.01	NA	NA	2	2	2	2	3	Yes	No	No	No	Yes	Yes	No	NA	3	Yes	lowest income	seche	NA	NA	non-stunted	non-stunted	-1.71	NA	46.56	10.51	75.85	1074.23	2.58	NA
Male	Madagascar	50.39944768	9.9	yes	31.55	28	500	225	55	95	105.5414211	NA	0.14	0.035	215	55	NA	NA	NA	NA	2	2	2	2	6	No	No	No	No	Yes	No	No	NA	4	No	middle income	seche	NA	NA	moderately stunted	stunted	-2.33	NA	1.56	1.41	82.71	623.04	1.23	NA
Male	Madagascar	53.35831936	12.1	no	24.29	36	373	164	44	77	82.21083954	NA	0.6	0.086	160	23	NA	NA	NA	NA	2	2	2	2	3	Yes	No	No	No	Yes	No	Yes	NA	2	No	lowest income	seche	NA	NA	non-stunted	non-stunted	-1.48	NA	0.105	0.005	0.3	1.075	0.09	NA
Female	Madagascar	52.17477069	12.1	no	14.24	32	477	236	59	105	113.4970145	NA	0.09	0.023	85	21	NA	NA	NA	NA	2	2	2	2	6	No	No	No	No	Yes	Yes	No	NA	4	No	lowest income	seche	NA	NA	non-stunted	non-stunted	-0.82	NA	17.1	1.97	32.6	206.82	0.78	NA
Male	Madagascar	44.74471513	12.8	no	75.83	27	337	190	53	92	97.48529254	NA	0.1	0.03	220	64	NA	NA	NA	NA	2	2	2	2	6	No	No	No	No	Yes	No	No	NA	5	Yes	lowest income	seche	NA	NA	moderately stunted	stunted	-2.08	NA	13.54	0.48	18.34	218.67	0.41	NA
Male	Madagascar	51.97751258	12.5	no	13.76	21	483	163	43	66	77.33925754	NA	0.49	0.09	282	52	NA	0.01	NA	NA	2	2	2	1	3	Yes	Yes	No	No	Yes	Yes	No	NA	2	Yes	lowest income	seche	yes	1550000	moderately stunted	stunted	-2.84	NA	6.4	11.6	28.74	296.8	0.77	NA
Male	Madagascar	44.2844462	11.8	no	21.43	NA	NA	NA	NA	NA	#NUM!	NA	0.66	0.107	NA	NA	NA	NA	NA	NA	NA	NA	NA	NA	3	Yes	Yes	No	Yes	No	Yes	No	NA	2	Yes	lowest income	seche	yes	2100000	severely stunted	stunted	-4.39	NA	NA	NA	NA	NA	NA	NA
Male	Madagascar	39.28724069	13.1	no	27.35	30	519	191	51	83	93.1595135	NA	0.56	0.164	418	122	NA	NA	NA	NA	3	2	2	2	6	No	No	No	No	No	Yes	Yes	NA	2	Yes	lowest income	seche	NA	NA	non-stunted	non-stunted	-1.19	NA	6.44	0.005	0.3	40.47	0.37	NA
Male	Madagascar	45.73100569	11.8	no	34.18	29	486	197	44	79	88.14181679	NA	0.2	0.036	444	82	NA	NA	NA	NA	3	2	2	2	3	No	No	No	No	No	Yes	No	NA	5	No	middle income	seche	NA	NA	moderately stunted	stunted	-2.03	NA	25.59	0.43	0.3	135.01	0.48	NA
Male	Madagascar	41.55570898	12.7	no	38.81	20	481	192	54	98	100.5326247	NA	1.14	0.148	624	81	NA	0.01	NA	NA	3	2	2	2	3	Yes	Yes	No	No	No	Yes	No	NA	5	Yes	lowest income	seche	NA	NA	non-stunted	non-stunted	-1.19	NA	11.31	1	28.83	84.87	0.32	NA
Male	Madagascar	40.96393464	NA	NA	NA	NA	NA	NA	NA	NA	#NUM!	NA	0.32	0.056	NA	NA	NA	NA	NA	NA	NA	NA	NA	NA	NA	Yes	Yes	No	No	Yes	Yes	No	NA	4	No	lowest income	seche	NA	NA	moderately stunted	stunted	-2.73	NA	NA	NA	NA	NA	NA	NA
Female	Madagascar	57.43498701	11.6	no	39.13	20	409	144	43	73	76.74520831	NA	0.47	0.085	174	31	NA	NA	NA	NA	2	1	2	2	10	Yes	No	Yes	No	Yes	Yes	No	NA	3	Yes	middle income	seche	NA	NA	non-stunted	non-stunted	-1.92	NA	14.75	0.52	0.3	255.35	0.85	NA
Female	Madagascar	39.22148798	12.1	no	46.97	NA	NA	NA	NA	NA	#NUM!	NA	1.32	0.114	NA	NA	NA	NA	NA	NA	NA	NA	NA	NA	3	Yes	Yes	No	No	No	Yes	Yes	NA	4	No	lowest income	seche	NA	NA	moderately stunted	stunted	-2.24	NA	NA	NA	NA	NA	NA	NA
Female	Madagascar	33.00785745	12.2	no	68.8	20	473	167	42	71	79.26376611	NA	0.58	0.09	405	63	NA	NA	NA	NA	3	2	2	2	3	No	No	No	No	Yes	Yes	No	NA	2	No	lowest income	seche	NA	NA	severely stunted	stunted	-3.69	NA	7.23	1.15	31.67	90.01	0.3	NA
Male	Madagascar	51.45149094	11.9	no	25.21	35	561	262	76	112	130.6504677	0.013	0.62	0.139	447	101	54	0.01	NA	NA	3	2	2	2	3	Yes	Yes	No	No	Yes	Yes	No	NA	3	Yes	highest income	seche	NA	NA	moderately stunted	stunted	-2.37	NA	15.16	4.32	36.29	330.86	0.85	NA
Female	Madagascar	33.30374462	11.3	no	7.77	30	535	208	62	109	112.0195544	NA	0.67	0.153	289	66	NA	NA	NA	NA	3	2	2	2	3	No	No	No	No	No	No	No	NA	3	Yes	lowest income	seche	NA	NA	non-stunted	non-stunted	-0.94	NA	0.105	0.54	0.3	45.58	0.16	NA
Female	Madagascar	56.94184173	12.5	no	53.87	20	277	173	45	77	84.31725267	NA	0.04	0.012	118	33	NA	0.01	NA	NA	2	2	2	2	3	No	No	No	No	No	Yes	Yes	NA	3	Yes	lowest income	seche	NA	NA	moderately stunted	stunted	-2.02	NA	4.34	0.43	0.3	169.84	0.22	NA
Male	Madagascar	28.86543709	11.8	no	25.63	28	298	174	50	92	92.84724606	NA	0.44	0.127	517	149	NA	0.01	NA	NA	2	2	2	2	3	Yes	Yes	Yes	No	No	Yes	No	NA	2	No	middle income	seche	NA	NA	non-stunted	non-stunted	-0.92	NA	12.74	0.48	13.91	74.44	0.49	NA
Male	Madagascar	49.77479699	12.1	no	63.85	24	257	186	55	99	100.4238675	NA	0.32	0.082	446	113	NA	0.01	NA	NA	2	2	2	2	3	Yes	Yes	Yes	Yes	Yes	Yes	No	NA	2	No	lowest income	seche	NA	NA	moderately stunted	stunted	-2.89	NA	36.44	0.88	42.37	155.51	0.64	NA
Male	Madagascar	41.78584344	10.9	yes	44.34	30	266	176	50	83	90.05757633	NA	0.37	0.051	315	44	NA	0.01	NA	NA	2	2	2	2	3	No	No	No	No	No	Yes	No	NA	6	No	lowest income	seche	NA	NA	non-stunted	non-stunted	-1.19	NA	NA	NA	NA	NA	NA	NA
Male	Madagascar	45.04060229	10.1	yes	3.54	15	235	147	46	76	80.09945963	NA	0.11	0.028	997	258	39	0.089000002	133	Elevated	2	2	2	2	3	Yes	Yes	Yes	No	No	No	No	NA	5	No	highest income	seche	NA	NA	moderately stunted	stunted	-2.85	13.2905124	46.52	0.32	0.3	163.67	0.75	51.78258983
Male	Madagascar	57.20485255	11.3	no	26.55	35	509	181	53	96	97.29157317	NA	0.89	0.123	399	55	NA	NA	NA	NA	3	2	2	2	3	Yes	No	No	No	Yes	Yes	No	NA	4	Yes	lowest income	seche	NA	NA	non-stunted	non-stunted	-1.97	NA	0.105	0.07	0.3	45.58	0.65	NA
Male	Madagascar	33.20511556	NA	NA	NA	NA	NA	NA	NA	NA	#NUM!	NA	0.82	0.123	NA	NA	NA	NA	NA	NA	NA	NA	NA	NA	NA	No	No	No	No	Yes	Yes	Yes	NA	4	No	lowest income	seche	NA	NA	severely stunted	stunted	-5.1	NA	NA	NA	NA	NA	NA	NA
Female	Madagascar	43.72554821	9.9	yes	45.37	21	254	171	41	76	81.07081142	NA	0.12	0.034	724	199	NA	0.01	NA	NA	2	2	2	2	3	Yes	No	No	No	No	Yes	No	NA	3	No	lowest income	seche	NA	NA	moderately stunted	stunted	-2.72	NA	24.35	2.02	56.42	839.89	3.93	NA
Male	Madagascar	25.64355459	12.2	no	8.8641	17	186	165	44	77	82.37759626	NA	0.98	0.135	666	92	NA	0.17299999	336	Elevated	2	2	2	2	13	Yes	Yes	Yes	Yes	No	No	Yes	NA	5	Yes	middle income	seche	NA	NA	moderately stunted	stunted	-2.99	10.76319259	32.42	1.56	122.05	269.61	0.46	46.02183076
Female	Madagascar	59.04592826	11.9	no	82.06	26.799999	491.89999	160	37.5	69.5	74.70999115	NA	0.03	0.012	242	95	NA	0.01	NA	NA	2	2	2	2	3	No	No	No	No	Yes	Yes	No	NA	3	No	middle income	seche	NA	NA	non-stunted	non-stunted	-1.97	NA	5.4	0.66	73.12	120.32	0.48	NA
Male	Madagascar	43.23240293	12.2	no	18.42	22	204	179	63	112	108.0945674	NA	0.08	0.021	343	90	NA	0.153	332	Elevated	2	2	2	2	3	Yes	Yes	Yes	No	No	No	No	NA	6	No	middle income	seche	NA	NA	non-stunted	non-stunted	-1.54	18.96852402	0.105	0.17	0.3	85.94	1.48	64.48094417
Female	Madagascar	25.61067824	10.9	yes	68.05	28	370	139	42	67	73.1329285	NA	0.96	0.193	431	87	NA	0.01	NA	NA	2	2	2	2	3	No	No	No	No	Yes	Yes	No	NA	3	No	lowest income	seche	NA	NA	severely stunted	stunted	-3.81	NA	3.65	0.36	22.34	97.99	0.65	NA
Female	Madagascar	33.20511556	11.6	no	40.39	18	421	171	46	76	84.24080561	NA	0.17	0.046	1175	322	NA	0.01	NA	NA	3	2	2	2	3	Yes	Yes	Yes	No	Yes	Yes	No	NA	5	No	lowest income	seche	NA	NA	non-stunted	non-stunted	-0.43	NA	35.38	0.77	44.75	146.53	0.39	NA
Female	Madagascar	33.07361015	10.1	yes	7.8	30	513	187	46	89	91.48077074	NA	0.73	0.079	271	30	54	NA	NA	NA	3	2	2	2	3	Yes	Yes	Yes	No	Yes	Yes	No	NA	3	Yes	middle income	seche	no	0	severely stunted	stunted	-3.7	NA	13.34	2.47	13.005	134.88	0.365	NA
Male	Madagascar	40.37216031	10.5	yes	14.38	13	232	148	49	84	84.77068525	NA	0.1	0.032	548	173	NA	0.068999998	165	Elevated	2	2	2	2	3	Yes	Yes	Yes	No	No	No	Yes	NA	4	Yes	lowest income	seche	NA	NA	severely stunted	stunted	-3.2	11.28339987	2.43	0.54	0.3	73.32	0.51	48.49062863
Male	Madagascar	36.82151428	10.1	yes	9.44	16	356	157	39	72	76.10834041	NA	0.12	0.024	318	62	NA	0.01	NA	NA	2	2	2	2	3	Yes	Yes	Yes	No	No	Yes	No	NA	5	No	lowest income	seche	yes	510000	severely stunted	stunted	-3.64	NA	NA	NA	NA	NA	NA	NA
Female	Madagascar	27.09011408	7.6	yes	5.54	17	266	132	35	59	64.83825664	NA	0.66	0.123	781	144	33	NA	NA	NA	2	1	1	1	3	Yes	Yes	Yes	No	Yes	Yes	No	NA	2	No	lowest income	seche	yes	5200000	moderately stunted	stunted	-2.88	NA	20.52	3.41	12.14	130.31	0.85	NA
Male	Madagascar	25.05178025	12.4	no	15.8	27	266	154	49	85	86.2406277	NA	0.79	0.251	1042	331	NA	0.01	NA	NA	2	2	2	2	3	Yes	Yes	No	No	No	No	No	NA	5	No	lowest income	seche	NA	NA	severely stunted	stunted	-3.38	NA	12.42	0.62	34.62	149.46	0.88	NA
Female	Madagascar	42.11460696	10.2	yes	31.41	20	312	165	44	78	82.73267649	NA	0.11	0.018	319	55	17	0.01	NA	NA	2	2	2	2	3	Yes	Yes	No	No	Yes	Yes	No	NA	2	Yes	middle income	seche	no	12500	severely stunted	stunted	-3.96	NA	63.48	0.98	11.23	127.73	0.72	NA
Male	Madagascar	38.59683729	11.2	no	8.57	20	635	189	52	81	92.67943742	NA	0.65	0.061	535	50	NA	0.01	NA	NA	3	2	2	2	3	No	No	No	No	No	Yes	No	NA	2	Yes	lowest income	seche	NA	NA	severely stunted	stunted	-3.65	NA	17.63	0.36	39.89	112.04	0.61	NA
Female	Madagascar	24.49288227	11.2	no	26.67	19	281	173	54	88	93.67869778	NA	0.75	0.22	991	290	NA	NA	NA	NA	2	2	2	2	3	No	No	Yes	No	Yes	No	No	NA	6	No	middle income	seche	NA	NA	non-stunted	non-stunted	-0.97	NA	13.3	0.78	17.11	194.35	0.85	NA
Female	Madagascar	56.61307821	11.7	no	18.81	19	254	175	50	83	89.88668867	NA	0.55	0.09	600	98	NA	0.01	NA	NA	2	2	2	2	6	No	No	No	No	No	Yes	No	NA	4	No	lowest income	seche	NA	NA	moderately stunted	stunted	-2.05	NA	0.105	0.09	0.3	28.19	0.35	NA
Male	Madagascar	54.87063155	11.1	no	41.17	36	419	168	43	73	80.79172219	NA	0.03	0.012	766	274	NA	NA	NA	NA	2	2	2	2	3	Yes	Yes	No	No	No	Yes	No	NA	4	Yes	lowest income	seche	NA	NA	non-stunted	non-stunted	0.08	NA	3.65	0.89	0.3	90.01	0.65	NA
Female	Madagascar	46.15839826	12.1	no	35.6507	20	284	162	47	80	84.76845866	NA	0.57	0.089	580	90	NA	NA	NA	NA	2	2	2	2	19	Yes	Yes	Yes	No	No	No	No	NA	4	No	middle income	seche	NA	NA	moderately stunted	stunted	-2.39	NA	0.105	0.005	0.3	55.3	0.16	NA
Male	Madagascar	32.25170135	11.5	no	20.9	30	253	180	53	85	93.25148721	NA	0.82	0.187	166	38	NA	0.01	NA	NA	2	2	2	2	3	Yes	Yes	Yes	No	No	No	No	NA	3	No	highest income	seche	NA	NA	moderately stunted	stunted	-2	NA	31.94	1.56	13.94	105.44	0.64	NA
Male	Madagascar	49.18302265	13.7	no	37.14	35	381	245	70	105	121.6609326	NA	0.37	0.121	149	49	NA	NA	NA	NA	2	2	2	2	3	No	No	No	No	No	Yes	No	NA	5	No	middle income	seche	NA	NA	non-stunted	non-stunted	-1.18	NA	3.13	0.66	0.3	44.32	0.48	NA
Female	Madagascar	49.84054969	11.2	no	9.06	25	396	203	44	80	89.40179401	NA	0.91	0.2	2732	602	15	NA	NA	NA	2	2	2	2	3	No	No	No	No	No	Yes	Yes	NA	5	Yes	lowest income	seche	yes	6150000	moderately stunted	stunted	-2.81	NA	84.01	7.17	91.7	425.75	2.81	NA
Male	Madagascar	44.74471513	12.3	no	33.78	23	202	129	39	68	69.93926705	NA	0.4	0.073	531	97	NA	0.01	NA	NA	2	1	2	2	3	No	No	No	No	No	No	Yes	NA	3	No	lowest income	seche	NA	NA	moderately stunted	stunted	-2.08	NA	56.26	0.005	41.21	1518.87	1.11	NA
Female	Madagascar	27.02436138	14.4	no	23.06	NA	NA	NA	NA	NA	#NUM!	NA	0.74	0.115	784	122	NA	NA	NA	NA	NA	NA	NA	NA	3	No	No	No	No	No	No	No	NA	5	No	middle income	seche	NA	NA	severely stunted	stunted	-3.05	NA	6.4	1.06	18.34	83.99	0.59	NA
Male	Madagascar	59.50619719	12.3	no	26.9	28	253	161	41	80	80.82888227	NA	0.44	0.102	448	103	NA	0.01	NA	NA	2	2	2	2	3	Yes	Yes	Yes	No	No	Yes	No	NA	5	Yes	middle income	seche	NA	NA	non-stunted	non-stunted	-0.97	NA	29.84	1.11	34.64	212.1	0.46	NA
Male	Madagascar	48.19673209	10.5	yes	69.26	28	328	148	46	76	80.28068074	NA	0.04	0.012	54	16	NA	NA	NA	NA	2	1	2	2	3	Yes	Yes	No	No	Yes	No	No	NA	6	No	lowest income	seche	yes	2800000	severely stunted	stunted	-3.03	NA	NA	NA	NA	NA	NA	NA
Male	Madagascar	42.93651576	12.6	no	65.08	27	353	199	55	97	102.0146397	NA	0.25	0.059	137	32	NA	NA	NA	NA	2	2	2	2	3	No	No	No	No	No	Yes	No	NA	3	Yes	lowest income	seche	NA	NA	non-stunted	non-stunted	1	NA	10.45	0.71	28.74	202.78	0.86	NA
Male	Madagascar	38.7283427	12.4	no	33.46	21	338	142	37	67	70.60817021	NA	1.25	0.151	1090	132	NA	0.01	NA	NA	2	2	2	2	3	Yes	Yes	No	No	No	Yes	No	NA	3	Yes	lowest income	seche	NA	NA	moderately stunted	stunted	-2.05	NA	16.82	1.45	28.83	128.05	0.94	NA
Male	Madagascar	38.36670283	10.2	yes	2.95	33	237	175	54	92	95.44207629	NA	0.52	0.07	574	78	NA	NA	NA	NA	2	2	2	2	3	No	No	No	Yes	No	No	No	NA	5	No	middle income	seche	NA	NA	moderately stunted	stunted	-2.02	NA	18.36	0.98	26.01	149.23	0.48	NA
Female	Madagascar	47.83509222	13.2	no	52.94	36	248	202	65	107	111.9995217	NA	0.58	0.126	402	87	NA	0.048999999	350	Elevated	2	2	2	2	3	Yes	Yes	No	No	Yes	Yes	No	NA	4	No	lowest income	seche	NA	NA	non-stunted	non-stunted	-1.31	18.87558659	17.78	1.72	44.21	310.5	0.68	20.81666187
Female	Madagascar	57.89525594	10.4	yes	27.51	38	428	196	67	106	111.6551895	NA	0.9	0.201	2117	473	NA	0.01	NA	NA	2	2	2	2	3	Yes	Yes	No	No	Yes	Yes	No	NA	4	No	lowest income	seche	NA	NA	severely stunted	stunted	-3.16	NA	25.8	2.39	141.31	347.48	0.68	NA
Female	Madagascar	53.68708288	11.8	no	28.88	27.5	439.60001	152.2	36.200001	77.5	75.30231234	NA	0.79	0.113	473	67	NA	0.01	NA	NA	2	1	1	2	3	Yes	Yes	No	No	No	Yes	Yes	NA	4	No	lowest income	seche	NA	NA	moderately stunted	stunted	-2.25	NA	19.73	1.06	50.68	208.13	0.77	NA
Male	Madagascar	58.8157938	12.3	no	42.78	22	272	146	43	68	75.29683842	NA	1.03	0.19	341	63	NA	0.01	NA	NA	2	1	2	2	3	Yes	Yes	No	No	No	Yes	Yes	NA	3	Yes	middle income	seche	NA	NA	moderately stunted	stunted	-2.03	NA	44.81	4.5	86.13	599.78	1.58	NA
Female	Madagascar	36.09823454	11.6	no	14.32	21	233	153	40	66	73.92053803	NA	0.5	0.08	202	32	NA	0.01	NA	NA	2	2	2	1	3	No	No	No	No	No	No	No	NA	5	Yes	middle income	seche	NA	NA	non-stunted	non-stunted	-1.84	NA	13.54	1.4	28.74	893.83	0.54	NA
Male	Madagascar	29.42433508	12.1	no	9.25	35	290	216	54	99	104.9125803	NA	0.55	0.146	197	52	NA	0.01	NA	NA	2	2	2	2	6	No	No	No	Yes	No	No	No	NA	4	No	middle income	seche	NA	NA	moderately stunted	stunted	-2.23	NA	54.03	0.54	28.83	311.69	0.39	NA
Male	Madagascar	43.42966104	12.5	no	50.5	24	255	191	40	86	86.93552276	NA	1.86	0.12	1484	95	NA	0.01	NA	NA	2	2	2	2	3	Yes	Yes	Yes	No	No	Yes	No	NA	3	No	lowest income	seche	NA	NA	non-stunted	non-stunted	-0.03	NA	0.105	0.005	0.3	1.075	0.34	NA
Female	Madagascar	31.89006148	11.7	no	6.89	28	447	185	54	106	101.9272838	NA	0.08	0.012	1203	187	NA	NA	NA	NA	3	2	2	2	3	No	No	No	No	Yes	No	No	NA	6	No	middle income	seche	NA	NA	non-stunted	non-stunted	-1.36	NA	18.07	1.91	102.41	517.05	0.95	NA
Female	Madagascar	46.52003814	12.1	no	30.2	22	544	176	35	70	75.54857042	NA	NA	0.118	NA	NA	NA	NA	NA	NA	3	2	1	2	3	No	No	No	No	Yes	Yes	No	NA	5	Yes	lowest income	seche	NA	NA	non-stunted	non-stunted	-1.31	NA	36.12	0.67	20.91	130.84	0.83	NA
Male	Madagascar	34.78318046	12.8	no	50.6	18	315	144	36	64	69.22797937	NA	0.78	0.109	261	36	NA	0.01	NA	NA	2	2	1	1	3	No	No	Yes	No	Yes	Yes	No	NA	3	No	lowest income	seche	NA	NA	moderately stunted	stunted	-2	NA	11.55	0.3	18.35	70.3	0.46	NA
Female	Madagascar	56.90896538	11.6	no	34.82	32	407	198	60	105	107.6469956	NA	0.31	0.061	303	59	NA	0.01	NA	NA	2	2	2	2	3	Yes	Yes	No	No	Yes	Yes	No	NA	6	No	middle income	seche	NA	NA	non-stunted	non-stunted	-1.93	NA	19.46	1.06	50.68	258.93	1.04	NA
Female	Madagascar	39.18861163	11.1	no	16.22	23	496	167	38	65	74.43967611	NA	0.49	0.09	335	62	NA	0.01	NA	NA	3	2	2	1	3	Yes	Yes	No	No	No	Yes	Yes	NA	4	No	lowest income	seche	NA	NA	non-stunted	non-stunted	-1.75	NA	NA	NA	NA	NA	NA	NA
Female	Madagascar	47.40769964	13.1	no	68.71	22	254	172	46	88	88.63181651	NA	0.58	0.156	101	27	NA	NA	NA	NA	2	2	2	2	3	Yes	Yes	Yes	No	No	Yes	No	NA	6	Yes	lowest income	seche	NA	NA	non-stunted	non-stunted	-0.91	NA	46.66	0.25	0.3	136.63	1.46	NA
Male	Madagascar	41.75296709	11.8	no	52.42	28	236	192	53	91	97.47041838	NA	0.31	0.066	202	42	NA	0.01	NA	NA	2	2	2	2	3	Yes	Yes	No	No	Yes	Yes	No	NA	3	Yes	middle income	seche	NA	NA	non-stunted	non-stunted	-1.85	NA	14.05	1.3	199.91	224.74	0.93	NA
Female	Madagascar	41.22694546	10.7	yes	21.16	32	272	205	52	100	102.1533002	NA	0.37	0.081	476	104	NA	0.01	NA	NA	2	2	2	2	3	Yes	No	No	No	No	No	No	NA	5	Yes	middle income	seche	NA	NA	non-stunted	non-stunted	-1.72	NA	40.51	0.005	0.3	1.075	0.75	NA
Male	Madagascar	53.16106125	12.3	no	44.18	32	248	198	45	85	91.15186171	NA	0.13	0.021	111	18	NA	NA	NA	NA	2	2	2	2	3	Yes	Yes	No	Yes	Yes	No	No	NA	2	No	middle income	seche	NA	NA	non-stunted	non-stunted	-0.84	NA	24.38	1.2	18.34	163.5	0.68	NA
Male	Madagascar	24.72301673	12.8	no	19.44	26	293	184	55	97	99.38421588	NA	0.45	0.085	448	84	NA	0.01	NA	NA	2	2	2	2	3	Yes	Yes	Yes	No	No	No	No	NA	4	No	lowest income	seche	NA	NA	moderately stunted	stunted	-2.02	NA	6.01	2.17	12.14	123.86	0.54	NA
Female	Madagascar	25.8408127	9.9	yes	12.83	23	212	127	32	57	61.41524448	NA	0.62	0.121	1560	306	NA	0.037	6	Elevated	2	1	1	1	3	Yes	Yes	Yes	No	No	Yes	No	NA	5	No	middle income	seche	yes	750000	severely stunted	stunted	-3.41	12.06441484	11.87	0.92	44.21	292.17	0.68	45.94731031
Female	Madagascar	24.72301673	11.7	no	20.06	23	463	155	47	73	81.0184889	NA	1.49	0.149	1095	110	NA	0.041000001	90	Elevated	3	2	2	2	3	Yes	Yes	Yes	No	Yes	Yes	No	NA	3	No	lowest income	seche	NA	NA	non-stunted	non-stunted	-1.83	10.3995671	1.81	0.92	0.3	126.42	0.41	52.14413635
Male	Madagascar	56.77745997	12.6	no	69.78	23	412	178	52	83	91.5869956	NA	0.22	0.04	374	67	NA	0.01	NA	NA	2	2	2	2	7	Yes	Yes	No	No	Yes	Yes	No	NA	4	Yes	lowest income	seche	NA	NA	non-stunted	non-stunted	-1.22	NA	16.93	0.15	0.3	97.2	0.15	NA
Female	Madagascar	59.86783706	12.5	no	35.28	36	363	220	60	106	111.8475818	NA	0.43	0.13	492	147	NA	NA	NA	NA	2	2	2	2	3	Yes	Yes	No	No	No	Yes	No	NA	4	Yes	middle income	seche	NA	NA	non-stunted	non-stunted	-0.28	NA	NA	NA	NA	NA	NA	NA
Male	Madagascar	53.22681395	13	no	77.05	24	448	213	54	93	102.2709061	NA	0.46	0.057	NA	NA	NA	NA	NA	NA	2	2	2	2	3	Yes	No	No	No	No	Yes	Yes	NA	4	No	middle income	seche	no	125000	moderately stunted	stunted	-2.63	NA	266.93	0.005	0.3	63.38	0.35	NA
Female	Madagascar	59.50619719	13.5	no	29.18	26	328	150	38	73	74.65620425	NA	0.04	0.012	185	52	NA	0.01	NA	NA	2	1	2	2	3	Yes	Yes	No	No	Yes	Yes	Yes	NA	3	No	middle income	seche	NA	NA	non-stunted	non-stunted	-0.58	NA	11.07	1.78	0.3	105.44	0.46	NA
Female	Madagascar	29.91748036	11.6	no	13.75	12	626	173	46	91	89.80112465	NA	1.03	0.209	786	159	NA	0.01	NA	NA	3	2	2	2	3	No	No	No	No	No	No	No	NA	4	No	middle income	seche	NA	NA	non-stunted	non-stunted	-0.91	NA	6.79	0.62	42.07	156.16	0.78	NA
Male	Madagascar	41.09544005	12.8	no	23.95	28	251	171	50	91	91.97486711	NA	0.6	0.043	512	37	44	0.01	NA	NA	2	2	2	2	3	Yes	Yes	No	No	No	Yes	Yes	NA	2	No	lowest income	seche	yes	2750000	severely stunted	stunted	-3.13	NA	289.34	0.97	0.3	73.19	0.54	NA
Male	Madagascar	46.42140908	12.5	no	62.31	21	315	187	53	91	96.61686826	NA	0.24	0.034	1143	160	NA	0.014	339	Elevated	2	2	2	2	3	Yes	No	No	No	Yes	Yes	No	NA	4	Yes	middle income	seche	NA	NA	non-stunted	non-stunted	-0.01	11.01156542	7.59	0.18	0.3	145.87	0.85	23.0383312
Female	Madagascar	45.40224217	13.5	no	27.19	30	484	215	54	99	104.7504277	NA	0.48	0.037	634	48	NA	NA	NA	NA	3	2	2	2	3	No	No	No	No	Yes	Yes	Yes	NA	4	No	lowest income	seche	NA	NA	non-stunted	non-stunted	-0.4	NA	15.53	1.22	24.61	165.13	0.7	NA
Female	Madagascar	47.47345235	11.9	no	124.45	26	332	185	47	89	91.80926932	NA	0.05	0.012	301	68	NA	NA	NA	NA	2	2	2	2	3	No	No	No	No	No	Yes	No	NA	4	Yes	lowest income	seche	NA	NA	non-stunted	non-stunted	-1.94	NA	12.21	0.92	33.06	163.5	2.65	NA
Male	Madagascar	59.40756814	12.4	no	28.02	27	456	239	51	95	105.0099764	NA	0.39	0.13	267	89	NA	NA	NA	NA	2	2	2	2	3	No	No	No	No	Yes	Yes	No	NA	3	No	lowest income	seche	NA	NA	non-stunted	non-stunted	-0.27	NA	16.005	0.48	34.36	77.275	0.57	NA
Female	Madagascar	44.90909689	11.3	no	81.71	37	228	171	49	84	88.95229527	NA	0.14	0.036	319	85	NA	0.01	NA	NA	2	2	2	2	3	No	No	No	No	Yes	Yes	No	NA	4	Yes	lowest income	seche	NA	NA	severely stunted	stunted	-4.03	NA	11.29	0.07	0.3	204.95	0.3	NA
Female	Madagascar	52.20764704	13.1	no	73.42	31	313	229	69	107	119.1304504	NA	0.36	0.072	389	78	NA	NA	NA	NA	2	2	2	2	3	Yes	No	No	Yes	Yes	No	No	NA	5	Yes	middle income	seche	NA	NA	non-stunted	non-stunted	-1.07	NA	14.05	0.73	45.49	146.07	0.78	NA
Male	Madagascar	59.34181543	7.9	yes	2.8743	21	297	144	38	70	72.62420248	NA	0.04	0.012	247	77	NA	0.01	NA	NA	2	1	2	2	13	No	No	No	No	Yes	Yes	No	NA	4	Yes	lowest income	pluie	NA	NA	severely stunted	stunted	-3.38	NA	10.45	1.33	28.74	197.37	0.68	NA
Female	Madagascar	27.18874314	11.3	no	7.67	39	805	243	61	83	107.1530984	NA	0.05	0.013	253	59	NA	0.01	NA	NA	3	2	2	2	7	Yes	Yes	Yes	No	Yes	Yes	No	NA	4	No	lowest income	seche	NA	NA	non-stunted	non-stunted	-1.16	NA	7.15	0.62	0.3	128.68	0.88	NA
Male	Madagascar	46.98030707	9.1	yes	6.1975	18	356	143	36	69	70.82107962	NA	0.49	0.075	569	86	NA	0.01	NA	NA	2	2	1	2	14	Yes	Yes	Yes	No	No	Yes	No	NA	4	Yes	middle income	seche	NA	NA	non-stunted	non-stunted	-1.87	NA	15.86	1.04	26.01	149.46	1.14	NA
Female	Madagascar	27.94489923	11.1	no	8.87	23	497	177	43	79	84.40268666	NA	0.73	0.194	2692	714	NA	0.01	NA	NA	3	2	2	2	3	Yes	Yes	No	No	Yes	Yes	No	NA	5	No	lowest income	seche	NA	NA	non-stunted	non-stunted	-0.08	NA	34.54	1.04	48.77	191.49	0.98	NA
Male	Madagascar	34.02702436	12.1	no	80.76	47	217	259	87	139	146.3113235	NA	0.68	0.163	238	57	NA	0.024	259	Elevated	2	2	3	2	3	Yes	Yes	No	No	Yes	No	No	NA	3	Yes	middle income	seche	NA	NA	non-stunted	non-stunted	-1.88	20.38318536	NA	NA	NA	NA	NA	70.56563244
Female	Madagascar	52.24052339	12.2	no	28.38	22	410	184	47	99	94.95480768	NA	0.95	0.165	544	95	NA	0.01	NA	NA	2	2	2	2	3	Yes	Yes	No	No	Yes	Yes	No	NA	5	No	middle income	seche	NA	NA	moderately stunted	stunted	-2.21	NA	25.63	1.33	91.92	212.1	0.54	NA
Female	Madagascar	50.95834566	11.1	no	77.21	22.5	347.5	182	56	96.5	99.4478907	NA	0.15	0.04	650	170	NA	0.01	NA	NA	2	2	2	2	3	Yes	Yes	Yes	No	Yes	Yes	No	NA	4	Yes	lowest income	pluie	NA	NA	non-stunted	non-stunted	-0.58	NA	16.33	0.56	64.84	384.11	0.86	NA
Female	Madagascar	30.73938916	13.3	no	44.12	23	494	141	38	73	73.13218061	NA	0.7	0.124	413	73	NA	NA	NA	NA	3	2	2	2	3	Yes	Yes	Yes	No	No	No	Yes	NA	5	No	lowest income	pluie	NA	NA	non-stunted	non-stunted	-0.63	NA	26.18	3.1	100.43	4292.98	1.59	NA
Female	Madagascar	52.4377815	12.7	no	7.1355	24	395	158	45	65	77.31450609	NA	0.22	0.043	179	36	NA	0.01	298	Elevated	2	2	2	1	11	No	No	No	No	Yes	Yes	No	NA	3	No	lowest income	pluie	NA	NA	severely stunted	stunted	-4.53	14.816592	0.105	0.005	0.3	1.075	0.43	35.79957832
Female	Madagascar	44.61320972	11.2	no	36.69	21	424	201	46	91	94.40574572	NA	1.85	0.181	1834	180	NA	0.01	NA	NA	3	2	2	2	9	No	No	No	No	No	No	Yes	NA	5	No	lowest income	pluie	NA	NA	non-stunted	non-stunted	-1.7	NA	57.53	1.36	59.31	212.85	1.53	NA
Female	Madagascar	41.45707992	11.5	no	51.47	30	544	194	43	73	84.76131423	NA	0.44	0.116	207	54	15	NA	NA	NA	3	2	2	2	3	No	No	No	Yes	Yes	Yes	No	NA	4	No	lowest income	pluie	yes	121000000	moderately stunted	stunted	-2.42	NA	7.79	0.005	0.3	71.35	0.31	NA
Female	Madagascar	39.74750962	12.1	no	6.78	21	265	151	53	73	83.59723097	NA	2.13	0.118	1513	84	NA	0.2	312	Elevated	2	2	2	2	3	Yes	Yes	No	No	Yes	Yes	No	NA	5	Yes	lowest income	pluie	yes	26000000	severely stunted	stunted	-3.82	13.95506802	38.19	2.85	124.31	345.98	23.85	52.32360784
Female	Madagascar	27.71476477	9.9	yes	3.37	NA	NA	NA	NA	NA	#NUM!	NA	0.55	0.115	NA	NA	NA	NA	NA	NA	NA	NA	NA	NA	3	Yes	Yes	Yes	No	No	No	No	NA	4	No	middle income	pluie	NA	NA	non-stunted	non-stunted	-0.4	16.41500918	NA	NA	NA	NA	NA	38.42691904
Female	Madagascar	25.67643094	9.2	yes	4.94	18	279	169	41	72	79.31116926	NA	0.03	0.012	155	58	NA	NA	NA	NA	2	2	2	2	3	No	No	No	No	NA	NA	NA	NA	4	No	lowest income	pluie	NA	NA	non-stunted	non-stunted	0.28	NA	8.63	0.32	0.3	52.61	0.88	NA
Male	Madagascar	42.83788671	12.1	no	26.26	21	382	158	39	66	74.08925194	NA	0.71	0.093	647	84	NA	0.01	NA	NA	2	2	2	1	3	Yes	Yes	No	No	Yes	Yes	No	NA	4	No	lowest income	pluie	NA	NA	non-stunted	non-stunted	-1.69	NA	44.84	1.12	43.71	115.94	1	NA
Female	Madagascar	51.02409837	14.1	no	39.55	27	341	172	45	76	83.78858399	0.012	0.46	0.092	128	26	42	0.01	NA	NA	2	2	2	2	3	No	No	No	No	Yes	Yes	No	NA	5	Yes	lowest income	pluie	yes	1795000	moderately stunted	stunted	-2.78	NA	16.24	0.005	0.3	73.32	0.3	NA
Female	Madagascar	50.23506592	11.4	no	15.41	21	329	186	47	89	91.97439426	NA	0.89	0.198	1683	376	17	0.021	353	Elevated	2	2	2	2	3	Yes	Yes	Yes	No	No	Yes	No	NA	4	Yes	middle income	pluie	yes	35000000	moderately stunted	stunted	-2.51	24.04743557	15.76	0.005	0.3	117.25	0.96	80.15957774
Female	Madagascar	59.34181543	11.8	no	39.99	18	289	162	38	88	81.51929737	NA	0.89	0.161	395	71	NA	0.016000001	48	Elevated	2	2	2	2	3	Yes	Yes	No	No	Yes	No	No	NA	4	No	middle income	pluie	NA	NA	non-stunted	non-stunted	-1.39	37.10037749	10.46	0.03	0.3	191.65	0.43	197.1533962
Female	Madagascar	29.39145872	10.1	yes	6.05	29	289	149	39	65	72.28609165	NA	0.89	0.15	1430	242	15	0.01	NA	NA	2	2	2	1	3	Yes	Yes	No	No	No	Yes	No	NA	2	Yes	middle income	pluie	yes	15000000	moderately stunted	stunted	-2.32	NA	50.94	0.38	31.96	136.63	0.64	NA
Male	Madagascar	57.13909985	12.2	no	35.76	20	451	150	40	71	75.24365204	NA	0.48	0.073	297	46	65	NA	NA	NA	2	1	2	2	3	Yes	Yes	Yes	No	No	Yes	No	NA	4	Yes	middle income	pluie	yes	131000000	moderately stunted	stunted	-2.25	NA	9.43	0.4	0.3	44.38	0.58	NA
Female	Madagascar	39.68175691	11.6	no	51.63	NA	NA	NA	NA	NA	#NUM!	NA	NA	NA	NA	NA	NA	NA	NA	NA	NA	NA	NA	NA	3	Yes	Yes	No	No	No	No	No	NA	3	No	lowest income	pluie	NA	NA	non-stunted	non-stunted	-1.07	NA	NA	NA	NA	NA	NA	NA
Female	Madagascar	50.33369497	12.7	no	31.32	26	432	185	44	89	89.81277953	NA	0.62	0.055	185	16	NA	NA	NA	NA	2	2	2	2	3	Yes	No	Yes	No	Yes	No	No	NA	4	Yes	middle income	pluie	NA	NA	non-stunted	non-stunted	-0.7	NA	27.53	2.45	0.3	44.38	0.015	NA
Female	Madagascar	37.24890686	10.6	yes	14.8	26	566	160	46	73	81.29557207	NA	0.72	0.111	279	43	NA	NA	NA	NA	3	2	2	2	3	No	No	No	No	Yes	Yes	Yes	NA	5	No	middle income	pluie	yes	36000000	moderately stunted	stunted	-2.44	NA	18.68	0.63	31.67	94.03	0.37	NA
Female	Madagascar	29.7530986	11.2	no	12.1203	24	243	157	46	80	83.28801091	NA	1.22	0.077	1501	95	NA	0.01	NA	NA	2	2	2	2	12	Yes	Yes	No	No	No	No	No	NA	5	No	lowest income	pluie	NA	NA	non-stunted	non-stunted	-1.68	NA	16.24	1.4	39.31	214.25	1.16	NA
Male	Madagascar	25.11753296	10	yes	2.51	21	296	184	55	80	93.20162829	NA	0.83	0.096	500	58	NA	0.01	NA	NA	2	2	2	2	3	Yes	Yes	No	No	Yes	Yes	No	NA	4	Yes	lowest income	pluie	NA	NA	non-stunted	non-stunted	-0.86	NA	12.55	1.4	28.74	197.37	0.77	NA
Male	Madagascar	25.05178025	10.7	yes	4.43	32	484	171	56	79	91.11790859	NA	1.63	0.133	1208	98	NA	0.082999997	43	Elevated	3	2	2	2	3	No	No	No	No	No	No	No	NA	5	No	lowest income	pluie	NA	NA	non-stunted	non-stunted	-1.74	11.98759918	9.71	0.21	31.51	123.08	0.32	21.41619281
Female	Madagascar	36.88726699	12.7	no	53.6737	14	227	163	47	85	86.67651926	NA	0.69	0.145	830	175	NA	NA	NA	NA	2	2	2	2	16	Yes	Yes	No	Yes	No	No	No	NA	5	Yes	lowest income	pluie	NA	NA	non-stunted	non-stunted	-0.04	NA	25.78	1.74	49.21	167.02	5.06	NA
Female	Madagascar	42.11460696	12.7	no	9.64	32	286	198	57	97	103.0632721	NA	0.11	0.017	148	22	NA	NA	NA	NA	2	2	2	2	3	No	Yes	No	No	No	No	No	NA	5	No	middle income	pluie	NA	NA	non-stunted	non-stunted	-0.37	NA	34.1	0.32	0.3	74.87	0.58	NA
Male	Madagascar	53.52270112	12.7	no	15	36	505	195	59	94	102.645085	0.012	0.76	0.106	1231	173	35	0.01	NA	NA	3	2	2	2	3	No	No	No	No	Yes	Yes	No	NA	5	No	lowest income	pluie	yes	3500000	severely stunted	stunted	-3.37	NA	0.105	0.005	0.3	67.77	0.07	NA
Female	Madagascar	46.98030707	10	yes	5.35	35	411	169	38	72	77.32755275	NA	0.65	0.149	822	190	NA	NA	NA	NA	3	2	2	2	3	No	No	No	No	No	No	No	NA	3	Yes	lowest income	pluie	NA	NA	moderately stunted	stunted	-2	NA	14.48	0.87	31.51	123.08	1.15	NA
Female	Madagascar	27.32024855	10.2	yes	13.86	30	496	174	53	73	87.6427493	NA	0.37	0.106	859	245	NA	0.01	NA	NA	3	2	2	2	3	No	No	No	No	No	No	No	NA	3	No	lowest income	pluie	NA	NA	non-stunted	non-stunted	-0.46	NA	24.75	1.05	34.64	222.87	0.35	NA
Male	Madagascar	25.51204918	11.7	no	43.63	16	196	108	29	53	54.95820516	NA	0.57	0.043	1244	94	NA	0.017000001	54	Elevated	2	1	1	1	3	Yes	Yes	No	No	Yes	No	Yes	NA	5	Yes	lowest income	pluie	NA	NA	non-stunted	non-stunted	-0.7	12.83866868	33.81	1.61	71.36	313.6	1.78	21.59063734
Female	Madagascar	26.76135056	13.1	no	11.95	28	302	208	55	99	104.2366406	NA	1.05	0.207	541	107	NA	NA	NA	NA	2	2	2	2	3	No	No	No	No	No	No	No	NA	6	No	middle income	pluie	NA	NA	non-stunted	non-stunted	-0.92	NA	20.73	1.09	40.53	330.63	0.015	NA
Female	Madagascar	50.53095309	10.8	yes	13.467	15	309	127	44	64	70.98154648	0.012	0.65	0.139	709	152	46	NA	NA	NA	2	1	2	1	12	Yes	Yes	No	No	Yes	Yes	No	NA	2	Yes	lowest income	pluie	yes	55500000	severely stunted	stunted	-3.23	NA	40.75	3.17	80.2	925.15	1	NA
Female	Madagascar	26.6627215	13.1	no	160.64	21	292	184	40	67	79.00432599	NA	0.15	0.025	144	25	NA	NA	NA	NA	2	2	2	2	3	Yes	Yes	Yes	No	No	Yes	No	NA	5	No	lowest income	pluie	NA	NA	non-stunted	non-stunted	-1.34	NA	0.105	0.005	0.3	58.5	0.32	NA
Female	Madagascar	31.62705066	12.2	no	16.18	34	323	162	41	68	76.72482879	NA	NA	0.221	NA	NA	18	NA	NA	NA	2	2	2	2	10	Yes	Yes	Yes	No	No	Yes	No	NA	4	No	lowest income	pluie	yes	63000000	severely stunted	stunted	-3.86	NA	84.61	0.54	36.27	147.49	0.58	NA
Female	Madagascar	26.30108163	10.7	yes	6.63	25	354	177	41	74	81.28235556	NA	0.78	0.123	300	48	NA	NA	NA	NA	2	2	2	2	3	No	No	No	No	No	No	No	NA	5	No	highest income	pluie	NA	NA	moderately stunted	stunted	-2.01	NA	20.13	0.74	37.2	216.51	1.66	NA
Female	Madagascar	32.81059934	10.6	yes	4.42	12	271	133	39	68	70.65480795	NA	0.72	0.12	2059	344	29	0.01	NA	NA	2	2	2	2	3	Yes	Yes	Yes	No	No	Yes	No	NA	4	Yes	middle income	pluie	yes	46000000	severely stunted	stunted	-3.27	NA	26.89	3.61	77.85	213.28	0.78	NA
Male	Madagascar	26.20245258	9.7	yes	13.266	20	242	152	48	90	86.91787732	NA	6.36	1.21	4405	839	NA	0.064999998	NA	NA	2	2	2	2	31	Yes	Yes	Yes	No	No	No	No	NA	3	Yes	lowest income	pluie	NA	NA	non-stunted	non-stunted	-1.85	NA	2.98	0.005	31.79	88.39	0.78	NA
Male	Madagascar	52.3062761	11.4	no	60.47	13	310	142	35	66	68.96574649	NA	0.97	0.11	204	23	15	NA	NA	NA	2	1	1	1	9	Yes	Yes	Yes	No	No	Yes	No	NA	4	Yes	lowest income	pluie	yes	41000000	severely stunted	stunted	-3.84	NA	9.95	0.61	0.3	101.17	0.25	NA
Male	Madagascar	58.45415393	12	no	65.65	29	413	168	44	76	82.51353313	NA	0.32	0.04	415	51	NA	0.01	NA	NA	2	2	2	2	7	Yes	Yes	Yes	No	Yes	Yes	Yes	NA	4	Yes	lowest income	pluie	NA	NA	non-stunted	non-stunted	-1.31	NA	0.105	0.47	0.3	35.52	0.42	NA
Female	Madagascar	45.76388204	13.7	no	49.5	28	575	200	46	76	88.75656237	NA	0.42	0.121	180	52	NA	NA	NA	NA	3	2	2	2	3	Yes	Yes	No	No	Yes	No	Yes	NA	6	No	lowest income	pluie	NA	NA	non-stunted	non-stunted	-1.28	NA	13.07	0.87	0.3	81.74	0.68	NA
Male	Madagascar	30.31199658	11.8	no	38.85	16	276	153	35	68	71.40952254	NA	NA	NA	NA	NA	NA	NA	NA	NA	2	2	1	2	3	No	No	No	No	Yes	Yes	Yes	NA	4	No	lowest income	pluie	NA	NA	non-stunted	non-stunted	-1.19	NA	NA	NA	NA	NA	NA	NA
Female	Madagascar	31.49554525	9.9	yes	44.3808	14	202	104	30	57	56.23540362	NA	0.4	0.117	274	79	548	NA	NA	NA	2	1	1	1	20	Yes	Yes	Yes	No	No	Yes	Yes	NA	4	Yes	middle income	pluie	yes	30500000	severely stunted	stunted	-3.45	NA	35.26	0.87	17.46	122.23	0.88	NA
Female	Madagascar	33.59963178	12.6	no	59.71	26.200001	317	164	39.099998	75.800003	78.62547256	NA	0.73	0.245	500	167	NA	0.01	NA	NA	2	2	2	2	3	Yes	Yes	No	No	No	Yes	No	NA	3	No	lowest income	pluie	NA	NA	severely stunted	stunted	-4.56	NA	17.26	0.26	13.92	1.075	2.04	NA
Male	Madagascar	44.08718809	12	no	27.5571	14.8	221.8	105.3	34.700001	55.299999	58.68057048	NA	0.11	0.012	287	31	15	0.01	NA	NA	2	1	1	1	17	Yes	No	Yes	No	Yes	Yes	No	NA	4	No	lowest income	pluie	yes	250000000	severely stunted	stunted	-3.11	NA	12.55	0.92	28.74	186.37	0.59	NA
Female	Madagascar	46.19127462	10.8	yes	11.73	21.24	257.66	139.21001	40.119999	67.989998	72.41448875	NA	0.58	0.092	1221	195	NA	0.01	NA	NA	2	2	2	2	3	No	No	Yes	No	Yes	Yes	Yes	NA	5	No	middle income	pluie	NA	NA	non-stunted	non-stunted	-1.55	NA	44.53	8.69	57.52	203.68	1.08	NA
Male	Madagascar	36.2626163	10.7	yes	44.64	21.6	297.70001	152.7	34.700001	56.5	66.8968483	0.012	0.86	0.217	1437	360	47	0.01	NA	NA	2	2	1	1	3	Yes	Yes	No	No	Yes	No	No	NA	5	No	lowest income	pluie	yes	31450000	severely stunted	stunted	-3.11	NA	0.105	0.23	43.15	307.94	0.015	NA
Female	Madagascar	32.51471217	10.6	yes	79.41	23.6	422.20001	132.8	35.099998	64.599998	67.02639945	NA	1.61	0.3	616	115	NA	0.01	NA	NA	3	1	1	1	3	No	No	No	No	No	Yes	No	NA	4	No	lowest income	pluie	NA	NA	non-stunted	non-stunted	-1.88	NA	55.54	1.25	76.61	229.73	0.73	NA
Female	Madagascar	48.03235033	11	no	43.12	NA	NA	NA	NA	NA	#NUM!	NA	0.26	0.047	427	78	NA	NA	NA	NA	NA	NA	NA	NA	3	No	No	Yes	No	No	Yes	No	NA	4	Yes	lowest income	pluie	NA	NA	non-stunted	non-stunted	-0.66	NA	13.74	0.61	0.3	67.77	0.98	NA
Male	Madagascar	44.18581714	11.2	no	31.36	16.200001	204.10001	155.39999	39.700001	63	72.97834629	0.012	1.1	0.147	2388	319	15	NA	NA	NA	2	2	2	1	3	Yes	Yes	Yes	No	No	Yes	Yes	NA	5	No	lowest income	pluie	yes	245000000	severely stunted	stunted	-3.79	NA	74.39	2.1	38.37	173.83	0.47	NA
Male	Madagascar	30.34487293	11.5	no	29.2455	22.200001	276.5	120.3	35.099998	58.700001	62.81599971	NA	0.85	0.094	1282	141	NA	0.013	280	Elevated	2	1	1	1	11	Yes	Yes	Yes	No	Yes	No	No	NA	4	No	lowest income	pluie	NA	NA	severely stunted	stunted	-3.56	18.27162394	17.47	0.23	40.53	256.24	0.015	46.6929295
Female	Madagascar	57.10622349	11.4	no	73.39	24.200001	311.79999	167.10001	38.5	76.699997	79.02130255	NA	0.05	0.012	117	28	NA	NA	NA	NA	2	2	2	2	3	Yes	Yes	Yes	No	No	Yes	No	NA	5	Yes	middle income	pluie	NA	NA	non-stunted	non-stunted	-1.69	NA	141.85	0.8	0.3	52.61	1.64	NA
Male	Madagascar	34.71742775	12.7	no	26.0563	14.3	253.8	146.8	36.599998	80.099998	75.49992858	NA	2.53	0.479	774	147	NA	NA	NA	NA	2	2	1	2	29	Yes	Yes	Yes	No	Yes	Yes	No	NA	5	No	middle income	pluie	NA	NA	non-stunted	non-stunted	-1.71	NA	42.95	3.38	54.76	381.41	0.17	NA
Female	Madagascar	25.44629648	10.1	yes	22.69	15.6	414.29999	193.7	40.599998	83.800003	87.02283397	NA	0.87	0.17	2917	566	15	0.035	NA	NA	3	2	2	2	8	No	No	Yes	No	No	Yes	No	NA	3	No	lowest income	pluie	yes	15000000	severely stunted	stunted	-3.93	NA	13.96	5.89	46.93	239.59	0.49	NA
Male	Madagascar	27.38600125	8.5	yes	15.99	19.700001	299.70001	144.60001	38.700001	67.400002	72.25142265	NA	0.04	0.012	624	172	46	0.011	113	Elevated	2	2	2	2	3	Yes	Yes	No	No	Yes	No	No	NA	1	Yes	lowest income	pluie	yes	121000000	severely stunted	stunted	-3.66	31.35343434	411.96	2.04	357.1	1131.45	8.07	77.33164355
Male	Madagascar	55.19939508	10.4	yes	5.4	20.6	325.29999	135.10001	42.5	64.099998	71.66395555	NA	0.62	0.084	1488	201	NA	NA	NA	NA	2	1	2	1	3	Yes	Yes	Yes	No	No	Yes	No	NA	5	Yes	middle income	pluie	NA	NA	non-stunted	non-stunted	-1.17	NA	15.36	0.15	31.51	148.47	0.19	NA
Female	Madagascar	37.57767038	11.6	no	19.6645	19.200001	209.8	155.89999	47.5	79.199997	83.70568486	NA	0.04	0.012	480	150	NA	NA	NA	NA	2	2	2	2	23	No	No	Yes	Yes	No	Yes	No	NA	4	Yes	middle income	pluie	NA	NA	non-stunted	non-stunted	-1.45	NA	2.98	0.32	0.3	81.74	1.03	NA
Female	Madagascar	42.93651576	12.8	no	32.31	23.9	373.20001	145	43.200001	70.900002	76.29557238	NA	0.05	0.015	104	33	NA	0.01	NA	NA	2	2	2	2	9	No	No	No	No	Yes	No	No	NA	5	No	middle income	pluie	NA	NA	non-stunted	non-stunted	-1.89	NA	0.105	0.08	0.3	1.075	0.25	NA
Female	Madagascar	57.07334714	12.4	no	33.29	26.5	413.29999	167.89999	45.599998	75.699997	83.37524416	NA	0.49	0.057	231	27	NA	NA	NA	NA	2	2	2	2	3	No	No	No	No	Yes	Yes	Yes	NA	5	Yes	lowest income	pluie	NA	NA	non-stunted	non-stunted	-1.82	NA	4.59	1.19	0.3	1.075	0.14	NA
Female	Madagascar	26.46546339	10	yes	14	40.900002	274.20001	160.5	41.799999	71.5	78.28029434	NA	NA	NA	NA	NA	NA	0.01	NA	NA	2	2	2	2	3	Yes	Yes	No	No	No	No	No	NA	5	No	middle income	pluie	NA	NA	non-stunted	non-stunted	-1.48	NA	39.55	2.22	40.04	111.08	0.44	NA
Female	Madagascar	44.58033337	11.1	no	42.58	19.1	368.10001	143.89999	41.200001	61.5	71.4404808	NA	1.43	0.35	802	196	15	NA	NA	NA	2	2	2	1	3	Yes	Yes	No	No	No	Yes	Yes	NA	4	Yes	lowest income	pluie	no	0	moderately stunted	stunted	-2.25	NA	42.7	1.62	68.9	227.4	1.78	NA
Male	Madagascar	47.14468883	11.1	no	19.71	24.700001	257.89999	160.7	43.599998	73.599998	80.1912007	NA	0.11	0.032	331	100	15	0.01	NA	NA	2	2	2	2	3	No	No	No	No	Yes	Yes	No	NA	4	Yes	lowest income	pluie	no	0	moderately stunted	stunted	-2.7	NA	0.105	0.005	0.3	25.71	1.55	NA
Female	Madagascar	46.58579084	11	no	38.73	20	514.90002	160	35.200001	56.5	68.27112123	0.012	0.09	0.016	144	27	17	0.01	NA	NA	3	2	1	1	3	No	No	Yes	No	Yes	Yes	No	NA	3	No	lowest income	pluie	yes	158500000	severely stunted	stunted	-3.27	NA	11.44	0.87	0.3	71.35	0.47	NA
Female	Madagascar	48.3939902	11.6	no	166.75	23.299999	480.79999	165.2	42.200001	68.300003	78.0874203	NA	0.35	0.089	848	212	NA	0.01	NA	NA	2	2	2	2	3	No	No	No	No	No	Yes	Yes	NA	5	Yes	lowest income	pluie	NA	NA	non-stunted	non-stunted	-0.66	NA	40.56	1.5	47.78	158.22	1.55	NA
Male	Madagascar	56.51444916	11.1	no	50.9	27	229.60001	141.5	36.799999	63.799999	69.25880165	NA	0.69	0.179	494	127	NA	NA	NA	NA	2	1	1	1	6	Yes	Yes	Yes	No	No	Yes	No	NA	4	No	lowest income	pluie	NA	NA	non-stunted	non-stunted	-0.81	NA	27.43	0.95	25	218.75	1.26	NA
Male	Madagascar	53.02955584	11.4	no	86.48	27.1	233.60001	181.7	46.400002	79.199997	87.40427952	NA	NA	0.274	NA	NA	NA	NA	NA	NA	2	2	2	2	8	Yes	Yes	Yes	Yes	No	No	No	NA	4	Yes	middle income	pluie	NA	NA	non-stunted	non-stunted	-1.49	NA	25.41	2.34	31.79	139.26	4.07	NA
Female	Madagascar	49.87342604	12.3	no	43.41	24.700001	409.20001	163.5	40.400002	69.400002	77.10565111	NA	1.5	0.247	737	121	NA	NA	NA	NA	2	2	2	2	3	Yes	Yes	Yes	No	Yes	Yes	No	NA	6	Yes	middle income	pluie	NA	NA	non-stunted	non-stunted	-0.14	NA	17.87	1.13	31.79	218.02	0.68	NA
Male	Madagascar	37.8406812	11.5	no	15.16	29	286.29999	131.2	33.599998	60.900002	64.51045888	0.030999999	0.19	0.046	190	47	20	NA	NA	NA	2	1	1	1	3	Yes	Yes	Yes	No	No	Yes	No	NA	4	No	lowest income	pluie	yes	700000	severely stunted	stunted	-3.69	NA	19.48	1.15	0.3	111.08	0.67	NA
Male	Madagascar	29.72022224	10.8	yes	44.622	16.799999	201	198.3	55.099998	113.5	107.4377042	NA	0.72	0.103	270	38	NA	0.024	5	Elevated	2	2	2	2	26	Yes	Yes	Yes	No	No	No	No	NA	7	No	highest income	pluie	NA	NA	non-stunted	non-stunted	-0.48	6.523655986	0.105	0.005	0.3	1.075	0.37	47.97340458
[truncated: 117 more columns]
